# Supplementary material for: Bis[4-(2-hy­droxy­benzyl­idene­amino)­benzoato-κO 1]tetra­kis­(methanol-κO)cadmium
Source: Acta Crystallogr Sect E Struct Rep Online. 2011 May 7;67(Pt 6):m685–6. doi: 10.1107/S1600536811015364 (PMC3120309; doi:10.1107/S1600536811015364)
Supplement: Supplementary file 1 [file e-67-0m685-sup1.cif]

##############################################################################
#                                                                            #
# This CIF contains the data in a paper accepted for publication in          #
# Acta Crystallographica Section E. It conforms to the requirements of       #
# Notes for Authors for Acta Crystallographica Section E, and has been       #
# peer reviewed under the auspices of the IUCr Commission on Journals.       #
#                                                                            #
# Full details of the Crystallographic Information File format               #
# are given in the paper "The Crystallographic Information File (CIF):       #
# a New Standard Archive File for Crystallography" by S. R. Hall, F. H.      #
# Allen and I. D. Brown [Acta Cryst. (1991), A47, 655-685].                  #
#                                                                            #
# The current version of the core CIF dictionary is obtainable from          #
# ftp://ftp.iucr.org/pub/cif_core.dic.                                       #
#                                                                            #
# Software is freely available for graphical display of the structure(s)     #
# in this CIF. For information consult the CIF software page                 #
# http://www.iucr.org/resources/cif/software.                                #
#                                                                            #
# This file may be used for bona fide research purposes within the           #
# scientific community so long as proper attribution is given to the journal # 
# article from which it was obtained.                                        #
#                                                                            #
##############################################################################
data_global
_audit_creation_method     'SHELX-97'
_journal_date_recd_electronic     2011-04-08
_journal_date_accepted     2011-04-23
_journal_name_full     'Acta Crystallographica, Section E'
_journal_year     2011
_journal_volume     67
_journal_issue      6
_journal_page_first     m685
_journal_page_last     m686
_journal_paper_category     QM
_journal_coeditor_code     WM2478
_publ_contact_author_name     'Dr. Xia Wang'
_publ_contact_author_address
;
 Pharmacy College
 Henan University of Traditional Chinese Medicine
 Zhengzhou
 450008
 P. R. China
;
_publ_contact_author_email     'wangxiawx83@yahoo.com.cn'
_publ_contact_author_fax     '86 371 65962746'
_publ_contact_author_phone     '86 371 65962746'
_publ_section_title
;\
Bis[4-(2-hydroxybenzylideneamino)benzoato-\k<i>O</i>^1^]tetrakis(methanol-\
\k<i>O</i>)cadmium
;
loop_
    _publ_author_name
    _publ_author_footnote
    _publ_author_address
    'Ying Wang' ?
;
 Department of Geriatrics
 The First Affiliated Hospital, Zhengzhou University
 Zhengzhou 450000
 People's Republic of China
;
    'Xia Wang' ?
;
 Pharmacy College
 Henan University of Traditional Chinese Medicine
 Zhengzhou 450008
 People's Republic of China
;
    'Yu-Xian Li' ?
;
 Pharmacy College
 Henan University of Traditional Chinese Medicine
 Zhengzhou 450008
 People's Republic of China
;
    'Huai-Xia Yang' ?
;
 Pharmacy College
 Henan University of Traditional Chinese Medicine
 Zhengzhou 450008
 People's Republic of China
;
    'Yan-Ju Liu' ?
;
 Pharmacy College
 Henan University of Traditional Chinese Medicine
 Zhengzhou 450008
 People's Republic of China
;
data_I
_audit_creation_method     SHELXL-97
_chemical_name_systematic
;
Bis[4-(2-hydroxybenzylideneamino)benzoato-\k<i>O</i>^1^]tetrakis(methanol-
\k<i>O</i>)cadmium
;
_chemical_name_common     ?
_chemical_formula_moiety     'C32 H36 Cd1 N2 O10'
_chemical_formula_sum     'C32 H36 Cd1 N2 O10'
_chemical_formula_iupac     '[Cd (C14 H10 N O3)2 (C H4 O)4]'
_chemical_formula_weight     721.04
_chemical_melting_point     ?
_symmetry_cell_setting     monoclinic
_symmetry_space_group_name_H-M     'P 21/c'
_symmetry_space_group_name_Hall     '-P 2ybc'
loop_
    _symmetry_equiv_pos_as_xyz
    'x, y, z'
    '-x, y+1/2, -z+1/2'
    '-x, -y, -z'
    'x, -y-1/2, z-1/2'
_cell_length_a     15.564(3)
_cell_length_b     11.937(2)
_cell_length_c     8.8946(18)
_cell_angle_alpha     90.00
_cell_angle_beta     99.69(3)
_cell_angle_gamma     90.00
_cell_volume     1629.0(6)
_cell_formula_units_Z     2
_cell_measurement_reflns_used     3109
_cell_measurement_theta_min     2.1616
_cell_measurement_theta_max     27.9885
_cell_measurement_temperature     293(2)
_exptl_crystal_description     Prism
_exptl_crystal_colour     'pale yellow'
_exptl_crystal_size_max     0.21
_exptl_crystal_size_mid     0.19
_exptl_crystal_size_min     0.16
_exptl_crystal_density_diffrn     1.470
_exptl_crystal_density_meas     ?
_exptl_crystal_density_method     'not measured'
_exptl_crystal_F_000     740
_exptl_absorpt_coefficient_mu     0.729
_exptl_absorpt_correction_type     multi-scan
_exptl_absorpt_process_details     '(CrystalClear; Rigaku/MSC, 2006)'
_exptl_absorpt_correction_T_min     0.8620
_exptl_absorpt_correction_T_max     0.8923
_exptl_special_details
;
;
_diffrn_ambient_temperature     293(2)
_diffrn_radiation_type     MoK\a
_diffrn_radiation_wavelength     0.71073
_diffrn_radiation_source     'fine-focus sealed tube'
_diffrn_radiation_monochromator     graphite
_diffrn_measurement_device_type     'Rigaku Saturn'
_diffrn_measurement_method     \w
_diffrn_detector_area_resol_mean     28.5714
_diffrn_reflns_number     7793
_diffrn_reflns_av_R_equivalents     0.0552
_diffrn_reflns_av_sigmaI/netI     0.0592
_diffrn_reflns_theta_min     2.16
_diffrn_reflns_theta_max     25.00
_diffrn_reflns_theta_full     25.00
_diffrn_measured_fraction_theta_max     0.956
_diffrn_measured_fraction_theta_full     0.956
_diffrn_reflns_limit_h_min     -18
_diffrn_reflns_limit_h_max     18
_diffrn_reflns_limit_k_min     -14
_diffrn_reflns_limit_k_max     10
_diffrn_reflns_limit_l_min     -10
_diffrn_reflns_limit_l_max     9
_diffrn_standards_number     ?
_diffrn_standards_interval_count     ?
_diffrn_standards_interval_time     ?
_diffrn_standards_decay_%     ?
_refine_special_details
;
Refinement of <i>F</i>^2^ against ALL reflections. The weighted <i>R</i>-factor
<i>wR</i> and goodness of fit <i>S</i> are based on <i>F</i>^2^, conventional
<i>R</i>-factors <i>R</i> are based on <i>F</i>, with <i>F</i> set to zero for
negative <i>F</i>^2^. The threshold expression of <i>F</i>^2^ >
\s(<i>F</i>^2^) is used only for calculating <i>R</i>-factors(gt) <i>etc</i>.
and is not relevant to the choice of reflections for refinement.
<i>R</i>-factors based on <i>F</i>^2^ are statistically about twice as large
as those based on <i>F</i>, and <i>R</i>- factors based on ALL data will be
even larger.
;
_reflns_number_total     2760
_reflns_number_gt     2137
_reflns_threshold_expression     I>2\s(I)
_refine_ls_structure_factor_coef     Fsqd
_refine_ls_matrix_type     full
_refine_ls_R_factor_all     0.0969
_refine_ls_R_factor_gt     0.0715
_refine_ls_wR_factor_gt     0.1466
_refine_ls_wR_factor_ref     0.1662
_refine_ls_goodness_of_fit_ref     1.131
_refine_ls_restrained_S_all     1.131
_refine_ls_number_reflns     2760
_refine_ls_number_parameters     202
_refine_ls_number_restraints     0
_refine_ls_hydrogen_treatment     constr
_refine_ls_weighting_scheme     calc
_refine_ls_weighting_details
         'calc w=1/[\s^2^(Fo^2^)+(0.0483P)^2^+5.4285P] where P=(Fo^2^+2Fc^2^)/3'
_atom_sites_solution_hydrogens     geom
_atom_sites_solution_primary     direct
_atom_sites_solution_secondary     difmap
_refine_ls_shift/su_max     0.000
_refine_ls_shift/su_mean     0.000
_refine_diff_density_max     0.970
_refine_diff_density_min     -0.632
_refine_ls_extinction_method     none
_refine_ls_extinction_coef     ?
loop_
    _atom_type_symbol
    _atom_type_description
    _atom_type_scat_dispersion_real
    _atom_type_scat_dispersion_imag
    _atom_type_scat_source
    'C' 'C' 0.0033 0.0016
                         'International Tables Vol C Tables 4.2.6.8 and 6.1.1.4'
    'H' 'H' 0.0000 0.0000
                         'International Tables Vol C Tables 4.2.6.8 and 6.1.1.4'
    'N' 'N' 0.0061 0.0033
                         'International Tables Vol C Tables 4.2.6.8 and 6.1.1.4'
    'O' 'O' 0.0106 0.0060
                         'International Tables Vol C Tables 4.2.6.8 and 6.1.1.4'
    'Cd' 'Cd' -0.8075 1.2024
                         'International Tables Vol C Tables 4.2.6.8 and 6.1.1.4'
_computing_data_collection     'CrystalClear (Rigaku/MSC, 2006)'
_computing_cell_refinement     'CrystalClear (Rigaku/MSC, 2006)'
_computing_data_reduction     'CrystalClear (Rigaku/MSC, 2006)'
_computing_structure_solution     'SHELXS97 (Sheldrick, 2008)'
_computing_structure_refinement     'SHELXL97 (Sheldrick, 2008)'
_computing_molecular_graphics     'XP in SHELXTL (Sheldrick, 2008)'
_computing_publication_material     'SHELXTL (Sheldrick, 2008)'
loop_
    _atom_site_type_symbol
    _atom_site_label
    _atom_site_fract_x
    _atom_site_fract_y
    _atom_site_fract_z
    _atom_site_U_iso_or_equiv
    _atom_site_adp_type
    _atom_site_calc_flag
    _atom_site_refinement_flags
    _atom_site_occupancy
    _atom_site_symmetry_multiplicity
    _atom_site_disorder_assembly
    _atom_site_disorder_group
    Cd Cd1 1.0000 0.5000 1.5000 0.0478(3) Uani d S 1 2 . .
    N N1 0.5587(4) 0.4273(6) 0.7851(7) 0.0592(17) Uani d . 1 1 . .
    O O1 0.8888(4) 0.4749(4) 1.3094(6) 0.0591(15) Uani d . 1 1 . .
    O O2 0.9173(4) 0.3047(4) 1.2333(7) 0.0740(18) Uani d . 1 1 . .
    O O3 1.0768(4) 0.5897(4) 1.3338(6) 0.0684(16) Uani d . 1 1 . .
    H H3 1.0698 0.6603 1.3269 0.103 Uiso d R 1 1 . .
    O O4 1.0614(3) 0.3361(4) 1.4350(6) 0.0605(14) Uani d . 1 1 . .
    H H4 1.0252 0.3053 1.3620 0.091 Uiso d R 1 1 . .
    O O5 0.4108(4) 0.5348(5) 0.7011(8) 0.0810(19) Uani d . 1 1 . .
    H H5 0.4577 0.5198 0.7542 0.122 Uiso d R 1 1 . .
    C C1 0.8710(5) 0.3913(6) 1.2257(8) 0.0513(18) Uani d . 1 1 . .
    C C2 0.7912(5) 0.3969(6) 1.1089(7) 0.0467(17) Uani d . 1 1 . .
    C C3 0.7585(5) 0.3037(6) 1.0221(9) 0.062(2) Uani d . 1 1 . .
    H H3A 0.7881 0.2358 1.0373 0.075 Uiso calc R 1 1 . .
    C C4 0.6827(5) 0.3101(6) 0.9135(9) 0.066(2) Uani d . 1 1 . .
    H H4A 0.6622 0.2472 0.8570 0.079 Uiso calc R 1 1 . .
    C C5 0.6378(5) 0.4124(6) 0.8902(8) 0.0519(19) Uani d . 1 1 . .
    C C6 0.6693(5) 0.5042(7) 0.9765(9) 0.061(2) Uani d . 1 1 . .
    H H6 0.6398 0.5722 0.9619 0.073 Uiso calc R 1 1 . .
    C C7 0.7443(6) 0.4964(6) 1.0843(8) 0.062(2) Uani d . 1 1 . .
    H H7 0.7638 0.5592 1.1419 0.074 Uiso calc R 1 1 . .
    C C8 0.5382(5) 0.3639(7) 0.6702(9) 0.063(2) Uani d . 1 1 . .
    H H8 0.5776 0.3100 0.6491 0.076 Uiso calc R 1 1 . .
    C C9 0.4532(5) 0.3738(7) 0.5696(9) 0.059(2) Uani d . 1 1 . .
    C C10 0.4316(6) 0.2979(8) 0.4527(10) 0.076(3) Uani d . 1 1 . .
    H H10 0.4725 0.2449 0.4347 0.092 Uiso calc R 1 1 . .
    C C11 0.3504(7) 0.2990(8) 0.3616(11) 0.084(3) Uani d . 1 1 . .
    H H11 0.3353 0.2445 0.2870 0.101 Uiso calc R 1 1 . .
    C C12 0.2932(6) 0.3808(9) 0.3826(11) 0.082(3) Uani d . 1 1 . .
    H H12 0.2400 0.3841 0.3170 0.099 Uiso calc R 1 1 . .
    C C13 0.3112(6) 0.4603(8) 0.4994(11) 0.076(3) Uani d . 1 1 . .
    H H13 0.2700 0.5136 0.5149 0.091 Uiso calc R 1 1 . .
    C C14 0.3917(6) 0.4568(7) 0.5904(9) 0.062(2) Uani d . 1 1 . .
    C C15 1.0839(5) 0.5457(5) 1.1902(7) 0.091(3) Uani d . 1 1 . .
    H H15A 1.1181 0.5955 1.1392 0.137 Uiso calc R 1 1 . .
    H H15B 1.0269 0.5378 1.1305 0.137 Uiso calc R 1 1 . .
    H H15C 1.1118 0.4738 1.2027 0.137 Uiso calc R 1 1 . .
    C C16 1.1049(5) 0.2536(5) 1.5305(7) 0.079(3) Uani d . 1 1 . .
    H H16A 1.1236 0.1942 1.4708 0.118 Uiso d R 1 1 . .
    H H16B 1.0663 0.2241 1.5943 0.118 Uiso d R 1 1 . .
    H H16C 1.1547 0.2867 1.5931 0.118 Uiso d R 1 1 . .
loop_
    _atom_site_aniso_label
    _atom_site_aniso_U_11
    _atom_site_aniso_U_22
    _atom_site_aniso_U_33
    _atom_site_aniso_U_12
    _atom_site_aniso_U_13
    _atom_site_aniso_U_23
    Cd1 0.0584(5) 0.0351(4) 0.0469(4) 0.0027(4) 0.0006(3) -0.0028(3)
    N1 0.055(4) 0.069(4) 0.053(4) 0.000(3) 0.004(3) 0.003(3)
    O1 0.064(4) 0.047(3) 0.061(3) 0.006(2) -0.005(3) -0.015(2)
    O2 0.073(4) 0.047(3) 0.090(4) 0.010(3) -0.022(3) -0.015(3)
    O3 0.098(5) 0.048(3) 0.063(3) -0.011(3) 0.023(3) 0.006(2)
    O4 0.063(4) 0.043(3) 0.069(3) 0.011(2) -0.006(3) -0.008(2)
    O5 0.064(4) 0.086(4) 0.094(5) 0.018(3) 0.015(4) -0.003(3)
    C1 0.060(5) 0.047(4) 0.046(4) -0.004(4) 0.005(4) 0.000(3)
    C2 0.045(4) 0.054(4) 0.041(4) -0.008(3) 0.006(3) -0.001(3)
    C3 0.066(6) 0.046(4) 0.069(5) 0.001(4) -0.004(4) -0.003(4)
    C4 0.066(6) 0.053(4) 0.068(5) -0.007(4) -0.018(4) -0.006(4)
    C5 0.051(5) 0.060(5) 0.045(4) -0.001(4) 0.006(4) 0.008(3)
    C6 0.064(5) 0.059(4) 0.056(5) 0.006(4) -0.001(4) 0.000(4)
    C7 0.085(6) 0.050(4) 0.045(4) 0.000(4) -0.007(4) 0.001(3)
    C8 0.057(5) 0.067(5) 0.065(5) 0.004(4) 0.008(4) 0.003(4)
    C9 0.043(5) 0.070(5) 0.060(5) -0.007(4) 0.001(4) 0.013(4)
    C10 0.078(7) 0.072(6) 0.074(6) -0.002(5) -0.002(5) -0.003(5)
    C11 0.078(7) 0.082(7) 0.085(7) -0.013(6) -0.007(6) -0.007(5)
    C12 0.061(6) 0.097(7) 0.082(7) -0.010(5) -0.010(5) 0.022(6)
    C13 0.056(6) 0.085(6) 0.085(7) 0.011(5) 0.005(5) 0.013(5)
    C14 0.057(6) 0.076(5) 0.055(5) -0.009(4) 0.012(4) 0.000(4)
    C15 0.137(10) 0.059(5) 0.084(7) 0.012(6) 0.036(7) 0.005(5)
    C16 0.085(7) 0.055(5) 0.096(7) 0.023(5) 0.016(6) 0.020(5)
_geom_special_details
;
All e.s.d.'s (except the e.s.d. in the dihedral angle between two l.s. planes)
are estimated using the full covariance matrix. The cell e.s.d.'s are taken
into account individually in the estimation of e.s.d.'s in distances, angles
and torsion angles; correlations between e.s.d.'s in cell parameters are only
used when they are defined by crystal symmetry. An approximate (isotropic)
treatment of cell e.s.d.'s is used for estimating e.s.d.'s involving l.s.
planes.
;
loop_
    _geom_bond_atom_site_label_1
    _geom_bond_atom_site_label_2
    _geom_bond_site_symmetry_2
    _geom_bond_distance
    _geom_bond_publ_flag
    Cd1 O1 . 2.230(5) y
    Cd1 O1 3_768 2.230(5) ?
    Cd1 O4 3_768 2.295(5) ?
    Cd1 O4 . 2.295(5) y
    Cd1 O3 3_768 2.315(5) ?
    Cd1 O3 . 2.315(5) y
    N1 C8 . 1.270(9) ?
    N1 C5 . 1.425(9) ?
    O1 C1 . 1.248(8) ?
    O2 C1 . 1.255(8) ?
    O3 C15 . 1.403(8) ?
    O3 H3 . 0.8507 ?
    O4 C16 . 1.398(7) ?
    O4 H4 . 0.8668 ?
    O5 C14 . 1.352(10) ?
    O5 H5 . 0.8200 ?
    C1 C2 . 1.481(9) ?
    C2 C7 . 1.391(10) ?
    C2 C3 . 1.400(9) ?
    C3 C4 . 1.395(10) ?
    C3 H3A . 0.9300 ?
    C4 C5 . 1.405(10) ?
    C4 H4A . 0.9300 ?
    C5 C6 . 1.380(10) ?
    C6 C7 . 1.384(11) ?
    C6 H6 . 0.9300 ?
    C7 H7 . 0.9300 ?
    C8 C9 . 1.472(10) ?
    C8 H8 . 0.9300 ?
    C9 C10 . 1.377(11) ?
    C9 C14 . 1.412(11) ?
    C10 C11 . 1.382(12) ?
    C10 H10 . 0.9300 ?
    C11 C12 . 1.356(13) ?
    C11 H11 . 0.9300 ?
    C12 C13 . 1.401(13) ?
    C12 H12 . 0.9300 ?
    C13 C14 . 1.373(12) ?
    C13 H13 . 0.9300 ?
    C15 H15A . 0.9600 ?
    C15 H15B . 0.9600 ?
    C15 H15C . 0.9600 ?
    C16 H16A . 0.9600 ?
    C16 H16B . 0.9599 ?
    C16 H16C . 0.9601 ?
loop_
    _geom_angle_atom_site_label_1
    _geom_angle_atom_site_label_2
    _geom_angle_atom_site_label_3
    _geom_angle_site_symmetry_1
    _geom_angle_site_symmetry_3
    _geom_angle
    _geom_angle_publ_flag
    O1 Cd1 O1 . 3_768 180.0000(10)
                                 ?
    O1 Cd1 O4 . 3_768 90.19(17) ?
    O1 Cd1 O4 3_768 3_768 89.81(17) ?
    O1 Cd1 O4 . . 89.81(17) ?
    O1 Cd1 O4 3_768 . 90.19(17) ?
    O4 Cd1 O4 3_768 . 180.0000(10)
                                 ?
    O1 Cd1 O3 . 3_768 90.3(2) ?
    O1 Cd1 O3 3_768 3_768 89.7(2) ?
    O4 Cd1 O3 3_768 3_768 87.23(19) ?
    O4 Cd1 O3 . 3_768 92.77(19) ?
    O1 Cd1 O3 . . 89.7(2) ?
    O1 Cd1 O3 3_768 . 90.3(2) ?
    O4 Cd1 O3 3_768 . 92.77(19) ?
    O4 Cd1 O3 . . 87.23(19) ?
    O3 Cd1 O3 3_768 . 180.0000(10)
                                 ?
    C8 N1 C5 . . 121.8(7) ?
    C1 O1 Cd1 . . 128.8(5) ?
    C15 O3 Cd1 . . 122.5(4) ?
    C15 O3 H3 . . 109.5 ?
    Cd1 O3 H3 . . 115.5 ?
    C16 O4 Cd1 . . 128.8(4) ?
    C16 O4 H4 . . 110.1 ?
    Cd1 O4 H4 . . 107.7 ?
    C14 O5 H5 . . 109.5 ?
    O1 C1 O2 . . 124.0(7) ?
    O1 C1 C2 . . 117.3(7) ?
    O2 C1 C2 . . 118.7(6) ?
    C7 C2 C3 . . 117.3(7) ?
    C7 C2 C1 . . 120.3(6) ?
    C3 C2 C1 . . 122.3(7) ?
    C4 C3 C2 . . 121.6(7) ?
    C4 C3 H3A . . 119.2 ?
    C2 C3 H3A . . 119.2 ?
    C3 C4 C5 . . 119.4(7) ?
    C3 C4 H4A . . 120.3 ?
    C5 C4 H4A . . 120.3 ?
    C6 C5 C4 . . 119.1(7) ?
    C6 C5 N1 . . 116.9(7) ?
    C4 C5 N1 . . 124.0(7) ?
    C5 C6 C7 . . 120.7(7) ?
    C5 C6 H6 . . 119.6 ?
    C7 C6 H6 . . 119.6 ?
    C6 C7 C2 . . 121.7(7) ?
    C6 C7 H7 . . 119.1 ?
    C2 C7 H7 . . 119.1 ?
    N1 C8 C9 . . 121.4(8) ?
    N1 C8 H8 . . 119.3 ?
    C9 C8 H8 . . 119.3 ?
    C10 C9 C14 . . 118.4(8) ?
    C10 C9 C8 . . 119.1(8) ?
    C14 C9 C8 . . 122.5(8) ?
    C9 C10 C11 . . 121.3(9) ?
    C9 C10 H10 . . 119.4 ?
    C11 C10 H10 . . 119.4 ?
    C12 C11 C10 . . 118.9(9) ?
    C12 C11 H11 . . 120.5 ?
    C10 C11 H11 . . 120.5 ?
    C11 C12 C13 . . 122.4(9) ?
    C11 C12 H12 . . 118.8 ?
    C13 C12 H12 . . 118.8 ?
    C14 C13 C12 . . 117.7(9) ?
    C14 C13 H13 . . 121.1 ?
    C12 C13 H13 . . 121.1 ?
    O5 C14 C13 . . 118.4(9) ?
    O5 C14 C9 . . 120.5(7) ?
    C13 C14 C9 . . 121.0(8) ?
    O3 C15 H15A . . 109.5 ?
    O3 C15 H15B . . 109.5 ?
    H15A C15 H15B . . 109.5 ?
    O3 C15 H15C . . 109.5 ?
    H15A C15 H15C . . 109.5 ?
    H15B C15 H15C . . 109.5 ?
    O4 C16 H16A . . 110.1 ?
    O4 C16 H16B . . 109.4 ?
    H16A C16 H16B . . 109.5 ?
    O4 C16 H16C . . 108.9 ?
    H16A C16 H16C . . 109.5 ?
    H16B C16 H16C . . 109.5 ?
loop_
    _geom_torsion_atom_site_label_1
    _geom_torsion_atom_site_label_2
    _geom_torsion_atom_site_label_3
    _geom_torsion_atom_site_label_4
    _geom_torsion_site_symmetry_1
    _geom_torsion_site_symmetry_2
    _geom_torsion_site_symmetry_3
    _geom_torsion_site_symmetry_4
    _geom_torsion
    _geom_torsion_publ_flag
    O4 Cd1 O1 C1 3_768 . . . -171.4(7) ?
    O4 Cd1 O1 C1 . . . . 8.6(7) ?
    O3 Cd1 O1 C1 3_768 . . . -84.2(7) ?
    O3 Cd1 O1 C1 . . . . 95.8(7) ?
    O1 Cd1 O3 C15 . . . . -47.5(5) ?
    O1 Cd1 O3 C15 3_768 . . . 132.5(5) ?
    O4 Cd1 O3 C15 3_768 . . . -137.7(5) ?
    O4 Cd1 O3 C15 . . . . 42.3(5) ?
    O1 Cd1 O4 C16 . . . . -140.8(6) ?
    O1 Cd1 O4 C16 3_768 . . . 39.2(6) ?
    O3 Cd1 O4 C16 3_768 . . . -50.5(6) ?
    O3 Cd1 O4 C16 . . . . 129.5(6) ?
    Cd1 O1 C1 O2 . . . . -2.5(12) ?
    Cd1 O1 C1 C2 . . . . 178.8(5) ?
    O1 C1 C2 C7 . . . . 6.8(11) ?
    O2 C1 C2 C7 . . . . -171.9(8) ?
    O1 C1 C2 C3 . . . . -171.6(7) ?
    O2 C1 C2 C3 . . . . 9.7(11) ?
    C7 C2 C3 C4 . . . . 1.0(12) ?
    C1 C2 C3 C4 . . . . 179.4(7) ?
    C2 C3 C4 C5 . . . . -0.1(13) ?
    C3 C4 C5 C6 . . . . -0.5(12) ?
    C3 C4 C5 N1 . . . . -178.4(7) ?
    C8 N1 C5 C6 . . . . 157.7(8) ?
    C8 N1 C5 C4 . . . . -24.4(12) ?
    C4 C5 C6 C7 . . . . 0.2(12) ?
    N1 C5 C6 C7 . . . . 178.2(7) ?
    C5 C6 C7 C2 . . . . 0.8(13) ?
    C3 C2 C7 C6 . . . . -1.3(12) ?
    C1 C2 C7 C6 . . . . -179.8(7) ?
    C5 N1 C8 C9 . . . . 174.8(7) ?
    N1 C8 C9 C10 . . . . -175.5(8) ?
    N1 C8 C9 C14 . . . . 3.0(13) ?
    C14 C9 C10 C11 . . . . -2.9(13) ?
    C8 C9 C10 C11 . . . . 175.6(8) ?
    C9 C10 C11 C12 . . . . 4.0(15) ?
    C10 C11 C12 C13 . . . . -4.0(16) ?
    C11 C12 C13 C14 . . . . 3.0(15) ?
    C12 C13 C14 O5 . . . . 178.3(8) ?
    C12 C13 C14 C9 . . . . -1.9(14) ?
    C10 C9 C14 O5 . . . . -178.3(8) ?
    C8 C9 C14 O5 . . . . 3.2(13) ?
    C10 C9 C14 C13 . . . . 1.9(13) ?
    C8 C9 C14 C13 . . . . -176.6(8) ?
loop_
    _geom_hbond_atom_site_label_D
    _geom_hbond_atom_site_label_H
    _geom_hbond_atom_site_label_A
    _geom_hbond_site_symmetry_A
    _geom_hbond_distance_DH
    _geom_hbond_distance_HA
    _geom_hbond_distance_DA
    _geom_hbond_angle_DHA
    O4 H4 O2 . 0.87 1.87 2.653(7) 150
    O5 H5 N1 . 0.82 1.90 2.632(9) 148
    O3 H3 O2 2_757 0.85 1.83 2.640(7) 160
