# Supplementary material for: Bis[4-(2-hy­droxy­benzyl­idene­amino)­benzoato-κO 1]tetra­kis­(methanol-κO)cadmium
Source: Acta Crystallogr Sect E Struct Rep Online. 2011 May 7;67(Pt 6):m685–6. doi: 10.1107/S1600536811015364 (PMC3120309; doi:10.1107/S1600536811015364)
Supplement: Supplementary file 2 [file e-67-0m685-Isup2.hkl]

# 
# h,k,l, Fc-squared, Fo-squared, sigma(Fo-squared) and status flag 
# 
data_I
_shelx_title ' p in P2(1)/c' 
_shelx_refln_list_code          4 
_shelx_F_calc_maximum      205.27 
_exptl_crystal_F_000       740.00 
_reflns_d_resolution_high  0.8409 
 
loop_ 
 _symmetry_equiv_pos_as_xyz 
 'x, y, z' 
 '-x, y+1/2, -z+1/2' 
 '-x, -y, -z' 
 'x, -y-1/2, z-1/2' 
 
_cell_length_a    15.5641 
_cell_length_b    11.9374 
_cell_length_c     8.8946 
_cell_angle_alpha  90.000 
_cell_angle_beta   99.687 
_cell_angle_gamma  90.000 
 
_shelx_F_squared_multiplier     1.000 
 
loop_ 
 _refln_index_h 
 _refln_index_k 
 _refln_index_l 
 _refln_F_squared_calc 
 _refln_F_squared_meas 
 _refln_F_squared_sigma 
 _refln_observed_status 
   2   0   0    14571.52    16531.63    176.16 o 
   3   0   0    14908.11    15207.86    464.32 o 
   5   0   0      177.46      284.87     18.59 o 
   6   0   0     1063.35     1013.87     35.97 o 
   7   0   0     1285.62     1123.35     56.96 o 
   8   0   0      169.24       12.41     18.40 o 
   9   0   0     7280.70     7930.63    119.01 o 
  10   0   0     1243.77     1117.43     98.77 o 
  11   0   0     1363.83     1747.85    136.99 o 
  12   0   0      685.91     1271.50    104.93 o 
  13   0   0      989.51     1197.13    115.92 o 
  14   0   0      330.26      364.93     87.53 o 
  15   0   0      389.81      595.61     79.61 o 
  16   0   0      330.53      755.92     71.87 o 
  17   0   0      131.75      184.21     48.80 o 
  18   0   0       73.89      202.95     50.63 o 
   1   1   0      887.84      867.23     26.13 o 
   2   1   0     1475.51     1383.40     24.03 o 
   3   1   0      165.52      194.43     15.54 o 
   4   1   0       73.07       40.70      5.29 o 
   5   1   0       92.87      107.32      9.97 o 
   6   1   0        7.70        8.14     13.43 o 
   7   1   0      283.45      219.58     17.61 o 
   8   1   0      548.50      608.10     43.03 o 
   9   1   0       25.45       26.82     16.14 o 
  10   1   0        8.17        6.42     14.51 o 
  11   1   0        0.02       24.49     36.56 o 
  12   1   0       24.02       27.40     13.37 o 
  13   1   0       38.80      110.26     45.70 o 
  14   1   0        9.52      144.08     37.83 o 
  15   1   0        4.97       41.04     40.14 o 
  16   1   0       21.70      206.81     44.67 o 
  17   1   0       19.66      175.64     59.17 o 
  18   1   0        2.93      116.59     29.70 o 
   0   2   0    22182.21    21988.55    166.21 o 
   1   2   0     2509.64     2846.31     53.94 o 
   2   2   0     4459.50     3902.85     46.36 o 
   3   2   0     8321.96     8440.69    211.29 o 
   4   2   0     2250.75     2348.99     85.37 o 
   5   2   0     6017.91     5524.41    140.34 o 
   6   2   0     2103.08     1890.70     48.66 o 
   7   2   0     6294.39     5966.24    158.11 o 
   8   2   0     3749.08     3408.25    275.61 o 
   9   2   0     1869.01     1644.22     83.60 o 
  10   2   0     2632.07     2594.56    118.46 o 
  11   2   0      654.26      654.89     58.37 o 
  12   2   0      583.08      569.15     40.14 o 
  13   2   0      364.48      408.01     59.67 o 
  14   2   0      173.30      112.27     52.82 o 
  15   2   0      375.21      517.48     65.15 o 
  16   2   0      175.22       68.85     63.13 o 
  17   2   0       77.87      131.27     29.50 o 
  18   2   0      108.55      175.92     31.30 o 
   1   3   0     2051.57     1925.76     22.12 o 
   2   3   0     2313.14     2213.56     22.53 o 
   3   3   0    11638.34    10568.75    147.60 o 
   4   3   0      592.02      533.79     23.75 o 
   5   3   0       27.10        5.55      4.88 o 
   6   3   0       11.36       26.99     16.82 o 
   7   3   0      213.34      209.31     30.81 o 
   8   3   0      517.65      523.63     47.05 o 
   9   3   0       18.72       17.78     16.25 o 
  10   3   0       72.49       70.78     21.65 o 
  11   3   0        9.88       76.93     50.13 o 
  12   3   0      324.46      334.59     52.92 o 
  13   3   0       97.25      103.55     30.61 o 
  14   3   0       46.16       67.43     32.94 o 
  15   3   0       33.00       91.60     44.17 o 
  16   3   0        4.49       24.59     50.80 o 
  17   3   0        3.88       30.14     20.69 o 
   0   4   0     8779.44     8199.07     71.68 o 
   1   4   0     5435.03     4917.77     37.32 o 
   2   4   0     1930.33     1749.88     30.17 o 
   3   4   0     9306.80     8379.80    111.14 o 
   4   4   0     1000.67      935.06     34.89 o 
   5   4   0     2690.83     2260.39     84.65 o 
   6   4   0     1911.36     1965.26     52.68 o 
   7   4   0     2997.35     2819.51     70.69 o 
   8   4   0     4339.29     4383.82    215.90 o 
   9   4   0     2128.04     1749.01    100.60 o 
  10   4   0     2436.81     2220.72    113.15 o 
  11   4   0      364.54      313.56     94.48 o 
  12   4   0     2156.45     2305.80    250.00 o 
  13   4   0      111.73      146.16     26.25 o 
  14   4   0       19.42       22.59     14.68 o 
  15   4   0      106.44       91.41     43.78 o 
  16   4   0      119.39      100.16     23.57 o 
  17   4   0       71.65       65.68     46.70 o 
   1   5   0      102.37       86.07     13.43 o 
   2   5   0      259.66      263.41     21.54 o 
   3   5   0     1415.60     1270.99     24.40 o 
   4   5   0        7.76       13.30      6.24 o 
   5   5   0      904.41      892.82     33.97 o 
   6   5   0        8.37       12.79      7.54 o 
   7   5   0       13.31       44.32     27.80 o 
   8   5   0        8.81       11.98     14.57 o 
   9   5   0       42.70       88.26     74.28 o 
  10   5   0        0.09       26.77     37.39 o 
  11   5   0      116.84      113.63     23.63 o 
  12   5   0       56.16       29.80     33.48 o 
  13   5   0       53.23       65.97     25.94 o 
  14   5   0        1.18       27.11     21.40 o 
  15   5   0       10.28       30.64     53.23 o 
  16   5   0        5.80       97.50     46.94 o 
  17   5   0        0.16       48.44     17.52 o 
   0   6   0     4795.97     4599.29     97.71 o 
   1   6   0     3744.60     3689.09     58.93 o 
   2   6   0     2590.26     2486.49     73.59 o 
   3   6   0     5788.63     5911.50     87.54 o 
   4   6   0     4400.85     4365.59     87.09 o 
   5   6   0     1297.57     1279.69     44.56 o 
   6   6   0     1863.99     1716.37     54.21 o 
   7   6   0     1475.80     1612.35     70.80 o 
   8   6   0      953.31      950.23     98.21 o 
   9   6   0      634.89      648.84     60.44 o 
  10   6   0      491.55      464.85     74.66 o 
  11   6   0      209.95      288.85     46.64 o 
  12   6   0      976.54      962.21     79.46 o 
  13   6   0      398.53      415.26     62.68 o 
  14   6   0       29.12       55.20     18.61 o 
  15   6   0      357.83      284.06    111.55 o 
  16   6   0      132.05       94.26     27.88 o 
   1   7   0       13.59       31.38     11.12 o 
   2   7   0       59.61       86.55     17.09 o 
   3   7   0       25.64       27.82      8.64 o 
   4   7   0       11.16       26.65     12.05 o 
   5   7   0      120.54      136.33     22.28 o 
   6   7   0      537.60      542.40     47.75 o 
   7   7   0      261.38      326.83     44.17 o 
   8   7   0        2.43       16.38     10.33 o 
   9   7   0       38.28      100.39     18.35 o 
  10   7   0       12.05       30.27     14.04 o 
  11   7   0        3.74       21.79     11.60 o 
  12   7   0       53.52       61.88     18.88 o 
  13   7   0      155.09      148.56     38.89 o 
  14   7   0       26.59       14.28     38.47 o 
  15   7   0        0.19       61.42     50.97 o 
   0   8   0     1235.37     1198.27     47.75 o 
   1   8   0     1793.35     1709.41     43.28 o 
   2   8   0     1094.81     1021.65     60.13 o 
   3   8   0      767.50      720.95     40.08 o 
   4   8   0     2179.81     2196.18     77.32 o 
   5   8   0      938.04      968.33     60.70 o 
   6   8   0     2141.60     2068.98     64.67 o 
   7   8   0     1596.97     1520.36     73.83 o 
   8   8   0     1542.80     1676.50     85.42 o 
   9   8   0      929.34      990.71     61.33 o 
  10   8   0      573.82      662.46     53.41 o 
  11   8   0      552.60      594.50     43.31 o 
  12   8   0       59.29       93.46     25.29 o 
  13   8   0      131.53      135.81     30.38 o 
  14   8   0       57.02       38.53     15.56 o 
  15   8   0      227.69      222.50     35.92 o 
   1   9   0      304.90      321.58     24.61 o 
   2   9   0       16.49        4.26      6.93 o 
   3   9   0        1.40       20.10     10.53 o 
   4   9   0      256.30      256.49     27.78 o 
   5   9   0       26.21       59.76     15.77 o 
   6   9   0        2.71       15.77     13.99 o 
   7   9   0        0.18       52.46     45.58 o 
   8   9   0      130.01       84.39     22.61 o 
   9   9   0       63.97       37.36     17.69 o 
  10   9   0       27.34       23.04     15.88 o 
  11   9   0       19.06       27.78     13.95 o 
  12   9   0       31.69       37.18     13.38 o 
  13   9   0        4.78       15.48     11.09 o 
  14   9   0       56.25       69.37     18.98 o 
   0  10   0     2757.07     2660.26    110.62 o 
   1  10   0     1225.36     1394.09     55.62 o 
   2  10   0      274.52      285.51     22.68 o 
   3  10   0     1267.08     1236.02     49.20 o 
   4  10   0      998.62     1003.38     44.25 o 
   5  10   0      691.16      748.67     59.68 o 
   6  10   0      673.52      695.61     55.13 o 
   7  10   0      327.12      361.60     47.74 o 
   8  10   0      581.52      691.74     65.72 o 
   9  10   0      673.46      749.23     47.13 o 
  10  10   0      149.94      151.67     30.25 o 
  11  10   0      229.54      226.08     31.42 o 
  12  10   0      264.45      241.51     28.78 o 
   1  11   0      129.73       72.96     15.09 o 
   2  11   0      506.42      453.86     41.06 o 
   3  11   0       48.46       23.82      9.26 o 
   4  11   0       98.68       84.78     35.88 o 
   5  11   0       12.05        3.69      6.53 o 
   6  11   0        6.41       10.80     10.43 o 
   7  11   0      101.67       41.91     14.88 o 
   8  11   0        8.18       50.92     34.13 o 
   9  11   0        1.92       34.68     15.30 o 
  10  11   0        2.77       27.71     13.17 o 
  11  11   0       15.98       41.79     13.90 o 
   0  12   0      503.78      488.62     35.18 o 
   1  12   0      947.58      929.57     52.49 o 
   2  12   0      523.14      561.39     51.40 o 
   3  12   0      720.09      608.54     57.63 o 
   4  12   0      498.31      451.27     40.58 o 
   5  12   0      344.68      281.36     34.47 o 
   6  12   0      363.44      354.07     39.53 o 
   7  12   0      104.05      104.00     16.99 o 
   8  12   0      240.47      234.63     29.40 o 
   9  12   0      144.02      105.53     27.31 o 
   1  13   0       21.26       11.49      9.52 o 
   2  13   0        0.89       18.24     34.52 o 
   3  13   0        1.16       34.86     17.66 o 
   4  13   0        1.98       25.53     10.34 o 
   5  13   0        6.75       12.24     10.93 o 
   6  13   0        2.61       34.20     12.08 o 
   7  13   0        1.89        6.26      6.67 o 
   0  14   0      135.94       82.36     45.97 o 
   1  14   0       98.06       79.89     24.49 o 
   2  14   0      253.87      200.68     36.48 o 
   3  14   0      280.39      260.21     49.54 o 
 -18   1   1      112.14       99.20     33.28 o 
 -17   1   1      148.16      415.83    119.71 o 
 -16   1   1      198.55      296.78     41.07 o 
 -15   1   1      231.35      151.65     49.88 o 
 -14   1   1       22.97      204.03     55.38 o 
 -13   1   1     1714.68     1890.57    140.12 o 
 -12   1   1      281.58      283.06     51.38 o 
 -11   1   1     2292.08     2320.31    153.57 o 
 -10   1   1     4884.81     5481.24    289.48 o 
  -9   1   1      816.47      913.15     87.69 o 
  -8   1   1     2242.05     2347.29    108.01 o 
  -7   1   1     1079.45     1139.75     53.22 o 
  -6   1   1     1492.20     1393.28     55.54 o 
  -5   1   1      864.25      790.86     21.08 o 
  -4   1   1      168.83      213.10     25.78 o 
  -3   1   1     4669.50     5043.00    101.01 o 
  -2   1   1    27721.13    28345.08    412.35 o 
  -1   1   1     7554.15     7364.81     59.52 o 
   0   1   1    13037.82    13735.63     85.37 o 
   1   1   1     3722.11     3994.37     53.57 o 
   2   1   1    15178.68    14540.47    132.72 o 
   3   1   1     7626.34     8004.61    139.03 o 
   4   1   1    10094.79     9397.83     82.85 o 
   5   1   1     5336.39     5290.31    108.15 o 
   6   1   1     1828.88     1767.05     45.74 o 
   7   1   1    14093.38    16699.88    540.57 o 
   8   1   1      196.75      175.55     25.56 o 
   9   1   1      796.80      821.94     43.37 o 
  10   1   1      985.40     1055.42     51.70 o 
  11   1   1      228.61      288.44     37.58 o 
  12   1   1      483.70      602.22     43.64 o 
  13   1   1      479.67      495.04     49.16 o 
  14   1   1      647.27      839.93     63.83 o 
  15   1   1      280.75      349.40     45.65 o 
  16   1   1      159.18      105.15     35.48 o 
  17   1   1      251.68      489.45    112.13 o 
 -18   2   1        0.87       94.93     32.79 o 
 -17   2   1       11.56       97.44     53.13 o 
 -16   2   1        0.43       50.77     54.96 o 
 -15   2   1        2.21       15.06     18.63 o 
 -14   2   1       89.74       65.89    136.12 o 
 -13   2   1      451.48      490.10     63.08 o 
 -12   2   1       10.60       43.11     37.39 o 
 -11   2   1      313.85      308.65     41.17 o 
 -10   2   1      333.42      301.09     39.92 o 
  -9   2   1       67.04       58.63     25.32 o 
  -8   2   1       72.21       77.78     17.99 o 
  -7   2   1      376.98      313.79     41.72 o 
  -6   2   1       25.18        7.79     12.45 o 
  -5   2   1      200.52      262.55     15.85 o 
  -4   2   1        1.13        7.02      4.36 o 
  -3   2   1       34.97       42.60     11.29 o 
  -2   2   1     7460.65     7360.39     86.50 o 
  -1   2   1    18881.18    20503.59    187.60 o 
   0   2   1        3.48       10.81      4.92 o 
   1   2   1     1331.32     1317.87     18.14 o 
   2   2   1      112.54      129.37      9.22 o 
   3   2   1        9.98       10.31      6.90 o 
   4   2   1      561.86      496.81     26.19 o 
   5   2   1      375.96      407.37     27.17 o 
   6   2   1       46.04       71.52     10.84 o 
   7   2   1      143.29      156.06     15.79 o 
   8   2   1      263.85      275.18     36.99 o 
   9   2   1        0.61        5.48      8.23 o 
  10   2   1      136.93      113.73     17.18 o 
  11   2   1      151.67      117.10     25.94 o 
  12   2   1       18.45       52.68     17.79 o 
  13   2   1        8.36       46.09     17.95 o 
  14   2   1        8.41       27.21     12.32 o 
  15   2   1       34.06       42.18     21.31 o 
  16   2   1        1.64      112.33     37.43 o 
  17   2   1        3.00      123.22     26.17 o 
 -18   3   1       55.49       53.98     44.18 o 
 -17   3   1       42.05       98.85     20.65 o 
 -16   3   1       75.34      123.71     31.52 o 
 -15   3   1       70.73       58.82     82.53 o 
 -14   3   1       54.50      122.58     27.95 o 
 -13   3   1      849.01     1170.94    179.92 o 
 -12   3   1      569.99      662.56     80.53 o 
 -11   3   1      616.30      687.03    121.50 o 
 -10   3   1     4190.46     4117.28    157.37 o 
  -9   3   1     1939.19     2032.34    106.64 o 
  -8   3   1     6042.30     5518.40    156.28 o 
  -7   3   1     2826.37     2316.18    151.82 o 
  -6   3   1     3472.81     3370.97     89.22 o 
  -5   3   1     6130.89     5411.46     97.56 o 
  -4   3   1     2479.58     2561.03     43.98 o 
  -3   3   1     6681.34     6148.68     86.52 o 
  -2   3   1      211.15      211.18     16.85 o 
  -1   3   1    14442.38    13266.58     98.78 o 
   0   3   1     1613.92     1518.46     20.56 o 
   1   3   1     2053.94     1904.87     33.06 o 
   2   3   1     7236.09     7068.73     69.18 o 
   3   3   1     2792.65     2644.73     71.50 o 
   4   3   1     3400.31     3307.05    125.91 o 
   5   3   1     4401.84     4267.55     83.96 o 
   6   3   1     4376.43     4282.27    136.74 o 
   7   3   1     3577.24     3676.36    288.06 o 
   8   3   1     2752.28     2649.23    116.49 o 
   9   3   1     1470.77     1423.33     59.31 o 
  10   3   1     2745.55     2704.41    112.38 o 
  11   3   1      192.73      215.31     28.53 o 
  12   3   1      731.90      661.66     40.16 o 
  13   3   1      450.46      509.87     30.77 o 
  14   3   1      307.22      330.40     33.47 o 
  15   3   1      180.63      257.17     33.76 o 
  16   3   1      306.78      298.05     59.96 o 
  17   3   1      103.47      151.14     28.18 o 
 -17   4   1        1.94       36.31     46.89 o 
 -16   4   1        0.00       46.82     69.87 o 
 -15   4   1       16.72       68.93     27.09 o 
 -14   4   1       14.73       37.52     16.16 o 
 -13   4   1      116.79      138.66     55.46 o 
 -12   4   1       31.52       21.68     16.57 o 
 -11   4   1        7.03       12.19     12.14 o 
 -10   4   1       32.00       32.77     15.89 o 
  -9   4   1       28.18       71.31     22.77 o 
  -8   4   1      401.14      312.16     33.75 o 
  -7   4   1      951.48     1045.37     84.32 o 
  -6   4   1      560.23      469.02     40.89 o 
  -5   4   1      108.87      123.74     14.56 o 
  -4   4   1       86.51       92.22     12.21 o 
  -3   4   1     1334.58     1103.21     36.48 o 
  -2   4   1     2691.76     2667.10     33.32 o 
  -1   4   1     1778.91     1603.97     18.85 o 
   0   4   1     2200.77     2202.12     32.06 o 
   1   4   1        7.93        4.83      1.76 o 
   2   4   1      391.76      393.32     13.26 o 
   3   4   1       32.41       16.42      4.92 o 
   4   4   1      736.85      726.20     16.90 o 
   5   4   1     1074.01      999.22     37.35 o 
   6   4   1      620.49      558.02     61.37 o 
   7   4   1     1019.70      835.88     51.45 o 
   8   4   1      112.45      125.13     27.37 o 
   9   4   1       18.08       28.79     14.45 o 
  10   4   1      343.39      323.47     36.75 o 
  11   4   1      990.43      998.85     82.23 o 
  12   4   1       65.14      100.27     17.21 o 
  13   4   1       11.40       11.17     10.53 o 
  14   4   1       89.83       77.65     34.60 o 
  15   4   1        2.76       44.04     15.23 o 
  16   4   1       13.86       60.66     16.24 o 
  17   4   1       20.34       59.56     17.10 o 
 -17   5   1       96.03       66.09     37.85 o 
 -16   5   1       87.63      196.13     85.65 o 
 -15   5   1      159.85      215.78     40.89 o 
 -14   5   1      966.90     1233.77    150.61 o 
 -13   5   1      244.75      324.24     48.42 o 
 -12   5   1      277.53      326.21     65.04 o 
 -11   5   1      561.63      628.42     61.21 o 
 -10   5   1      381.26      398.76     47.04 o 
  -9   5   1      558.34      619.64     51.95 o 
  -8   5   1     1252.35     1246.69    133.08 o 
  -7   5   1      341.59      268.79     27.55 o 
  -6   5   1     2056.48     2187.98     74.29 o 
  -5   5   1    11618.35    12428.75    295.85 o 
  -4   5   1     1972.34     1984.71     45.35 o 
  -3   5   1     7511.04     7648.33    152.71 o 
  -2   5   1     9767.29     9759.97    144.10 o 
  -1   5   1     6706.74     6520.70     79.26 o 
   0   5   1     3453.39     3315.83     44.08 o 
   1   5   1     1808.79     1896.80     28.40 o 
   2   5   1     5106.83     4965.93     83.95 o 
   3   5   1      243.59      249.84     16.13 o 
   4   5   1      154.59      111.89     12.34 o 
   5   5   1     3019.15     2916.15    104.38 o 
   6   5   1     3483.33     3300.18     94.07 o 
   7   5   1     3548.31     3444.87    143.25 o 
   8   5   1     2252.99     2154.09     95.01 o 
   9   5   1     1808.47     1970.74    119.98 o 
  10   5   1     2360.91     2592.44    149.19 o 
  11   5   1      830.03      735.98     44.04 o 
  12   5   1       80.58       88.49     42.88 o 
  13   5   1       25.93        0.00      6.45 o 
  14   5   1      325.61      331.96     44.52 o 
  15   5   1      109.20      124.66     57.46 o 
  16   5   1      151.30      167.52     36.76 o 
 -16   6   1       29.27       38.29     33.73 o 
 -15   6   1       19.13       15.22     11.34 o 
 -14   6   1        0.44       27.27     16.41 o 
 -13   6   1       11.13       31.02     15.91 o 
 -12   6   1        0.36       14.85     14.60 o 
 -11   6   1        0.06       43.25     21.30 o 
 -10   6   1        1.80       69.65     91.77 o 
  -9   6   1       26.33       31.37     19.42 o 
  -8   6   1        0.61       15.60     16.80 o 
  -7   6   1       40.78       53.13     14.61 o 
  -6   6   1      135.52      104.70     23.92 o 
  -5   6   1       12.65       18.03      6.40 o 
  -4   6   1        5.21       34.68     10.57 o 
  -3   6   1        4.30       73.59     15.66 o 
  -2   6   1       39.24       78.87     16.62 o 
  -1   6   1       54.81      107.86     14.58 o 
   0   6   1      431.84      480.72     33.55 o 
   1   6   1      412.86      422.88     26.29 o 
   2   6   1     1710.86     2050.98     61.81 o 
   3   6   1       16.35       34.27     15.33 o 
   4   6   1      362.01      326.52     21.78 o 
   5   6   1       19.15       23.66     13.68 o 
   6   6   1      267.31      268.68     24.96 o 
   7   6   1       26.97       21.08     10.02 o 
   8   6   1        0.72       28.30     10.66 o 
   9   6   1       27.97       24.88     12.16 o 
  10   6   1       31.07       33.89     15.29 o 
  11   6   1      181.83       88.21     36.14 o 
  12   6   1      144.88      146.06     28.79 o 
  13   6   1       39.95       57.19     26.75 o 
  14   6   1       18.30       49.24     26.15 o 
  15   6   1       11.61       28.62     29.29 o 
  16   6   1        2.62       43.89     13.32 o 
 -16   7   1       88.24       66.92     26.30 o 
 -15   7   1       69.00      152.71     33.10 o 
 -14   7   1      235.02      224.76     31.72 o 
 -13   7   1      423.35      526.40     48.58 o 
 -12   7   1      388.05      397.25     49.99 o 
 -11   7   1      486.95      488.10     42.12 o 
 -10   7   1      622.97      710.49     58.91 o 
  -9   7   1      881.37      837.11     59.14 o 
  -8   7   1      760.54      875.39     69.08 o 
  -7   7   1      644.58      708.37     59.92 o 
  -6   7   1     1084.57     1112.90     48.13 o 
  -5   7   1     1452.96     1601.33     56.50 o 
  -4   7   1     2473.35     2526.55     75.51 o 
  -3   7   1     2770.25     2647.33     68.64 o 
  -2   7   1     2448.12     2339.96     56.39 o 
  -1   7   1     4106.57     3967.76     96.25 o 
   0   7   1     3270.28     3021.39     74.98 o 
   1   7   1     1830.60     1858.04     53.55 o 
   2   7   1     4087.86     4099.75    124.51 o 
   3   7   1      997.82      969.04     44.16 o 
   4   7   1     2769.26     2856.59    110.68 o 
   5   7   1     1642.29     1628.84     52.00 o 
   6   7   1     1412.17     1369.56     60.69 o 
   7   7   1     1086.48     1030.53     53.50 o 
   8   7   1      947.85      921.88     52.90 o 
   9   7   1      583.48      659.44     50.50 o 
  10   7   1      353.90      405.60     38.12 o 
  11   7   1      737.10      767.56     68.73 o 
  12   7   1       24.93       41.21     24.48 o 
  13   7   1      605.90      546.31     48.00 o 
  14   7   1      156.19      161.80     37.13 o 
  15   7   1      152.31      215.01     22.14 o 
 -15   8   1       24.20       27.57     12.15 o 
 -14   8   1        0.36       47.11     26.65 o 
 -13   8   1        2.44       33.54     12.04 o 
 -12   8   1       33.73       60.64     19.15 o 
 -11   8   1       25.96       35.41     17.08 o 
 -10   8   1       83.35       69.16     17.74 o 
  -9   8   1       79.56       89.32     33.83 o 
  -8   8   1        0.13       37.45     11.67 o 
  -7   8   1       19.04       27.03     16.16 o 
  -6   8   1       33.18       45.61     13.84 o 
  -5   8   1       17.05       27.71      9.86 o 
  -4   8   1       64.64      115.92     17.32 o 
  -3   8   1      110.60      132.95     14.41 o 
  -2   8   1      320.43      357.77     26.43 o 
  -1   8   1       26.61       37.65     21.04 o 
   0   8   1      115.75      152.10     13.85 o 
   1   8   1       74.54       95.13     17.27 o 
   2   8   1        0.13       20.88      7.40 o 
   3   8   1       11.45       48.39     18.63 o 
   4   8   1      641.15      574.31     51.76 o 
   5   8   1      101.12       72.55     12.98 o 
   6   8   1      188.87      196.52     28.20 o 
   7   8   1        5.10       16.36     10.04 o 
   8   8   1       34.13       59.25     17.23 o 
   9   8   1       38.76       55.35     15.44 o 
  10   8   1       78.15       54.86     19.78 o 
  11   8   1       16.38       15.31     21.88 o 
  12   8   1      127.51       87.74     18.61 o 
  13   8   1       14.81       57.35     14.15 o 
  14   8   1        0.04       35.11     26.75 o 
 -14   9   1      115.33      161.85     37.05 o 
 -13   9   1      127.42      126.90     28.04 o 
 -12   9   1      209.56      240.52     34.32 o 
 -11   9   1      559.99      587.25     57.72 o 
 -10   9   1      523.49      637.01     46.60 o 
  -9   9   1      754.57      758.72     81.90 o 
  -8   9   1      436.21      461.58     61.20 o 
  -7   9   1     1084.47     1105.35     54.86 o 
  -6   9   1      668.35      690.54     32.50 o 
  -5   9   1     1080.13     1113.93     47.73 o 
  -4   9   1     1052.39     1040.45     49.84 o 
  -3   9   1     1128.08     1085.96     47.20 o 
  -2   9   1     3233.91     3386.06     90.64 o 
  -1   9   1     1668.75     1636.79     56.58 o 
   0   9   1      680.48      700.12     38.14 o 
   1   9   1      632.58      676.07     33.00 o 
   2   9   1      872.77      822.00     42.85 o 
   3   9   1      600.01      616.45     47.21 o 
   4   9   1     1034.06     1148.35     63.90 o 
   5   9   1      747.48      785.40     65.70 o 
   6   9   1     1296.45     1362.79     51.64 o 
   7   9   1     1317.01     1339.92     76.31 o 
   8   9   1      914.00     1013.55     73.36 o 
   9   9   1      582.72      559.23     45.10 o 
  10   9   1      281.95      299.42     35.83 o 
  11   9   1      460.72      427.69     51.39 o 
  12   9   1      140.59      114.32     30.27 o 
  13   9   1      210.61      197.01     36.18 o 
 -13  10   1       24.92       55.55     21.10 o 
 -12  10   1        0.05       26.67     10.85 o 
 -11  10   1        0.82       28.11     11.02 o 
 -10  10   1        7.66       12.69     20.44 o 
  -9  10   1        9.25       15.38     14.76 o 
  -8  10   1        9.68       15.71     11.21 o 
  -7  10   1        8.30       37.70     11.80 o 
  -6  10   1       94.07       70.84     14.95 o 
  -5  10   1       23.49       28.87      9.30 o 
  -4  10   1      245.66      226.85     20.15 o 
  -3  10   1       36.33       24.07     12.73 o 
  -2  10   1       19.23       15.20      6.89 o 
  -1  10   1        3.06       17.59      6.77 o 
   0  10   1      167.63      183.78     11.89 o 
   1  10   1        3.64       31.41     10.50 o 
   2  10   1        0.56       25.29     12.21 o 
   3  10   1        6.77        2.68      8.41 o 
   4  10   1       16.95       37.29     13.73 o 
   5  10   1        3.72       56.73     14.72 o 
   6  10   1        2.60       22.71     11.92 o 
   7  10   1       38.36       42.50     17.13 o 
   8  10   1        8.05       24.68     13.43 o 
   9  10   1       37.18       40.88     25.38 o 
  10  10   1       31.87       35.61     15.05 o 
  11  10   1        6.95       54.89     14.63 o 
  12  10   1        1.22       56.76     19.73 o 
 -11  11   1      244.90      267.00     33.95 o 
 -10  11   1      186.73      233.39     35.45 o 
  -9  11   1      154.40      220.99     29.33 o 
  -8  11   1      192.67      175.13     30.70 o 
  -7  11   1      342.20      305.32     71.57 o 
  -6  11   1      295.77      326.02     25.96 o 
  -5  11   1      745.15      669.22     27.01 o 
  -4  11   1      567.56      523.59     54.54 o 
  -3  11   1      336.35      272.21     30.35 o 
  -2  11   1     1871.94     1920.51    115.38 o 
  -1  11   1     1379.79     1366.75     44.70 o 
   0  11   1      152.42      155.99     39.21 o 
   1  11   1     1478.76     1605.19     63.20 o 
   2  11   1      883.81      908.60     46.98 o 
   3  11   1      785.86      788.31     47.83 o 
   4  11   1      630.81      653.81     64.16 o 
   5  11   1      412.58      498.72     50.05 o 
   6  11   1      450.74      477.53     84.42 o 
   7  11   1      381.38      437.11     44.23 o 
   8  11   1      324.50      327.35     45.64 o 
   9  11   1      100.85      115.63     21.59 o 
  10  11   1      295.51      244.48     41.04 o 
  11  11   1      173.11      162.46     29.46 o 
  -9  12   1       20.00       30.05     11.10 o 
  -8  12   1        0.01       26.69     11.08 o 
  -7  12   1        3.63       35.85     15.03 o 
  -6  12   1       13.07       23.45     14.07 o 
  -5  12   1        5.53       23.27      9.63 o 
  -4  12   1       49.27       59.22     13.47 o 
  -3  12   1      186.93      118.74     31.68 o 
  -2  12   1        4.80       16.58     10.11 o 
  -1  12   1       67.86       33.80     14.53 o 
   0  12   1      147.12      152.63     38.75 o 
   1  12   1        4.57       14.08     10.38 o 
   2  12   1       30.27       36.38     14.37 o 
   3  12   1        0.26       31.58      9.81 o 
   4  12   1        7.81       28.51     11.38 o 
   5  12   1       18.87       30.44     11.04 o 
   6  12   1       36.64       35.47     16.94 o 
   7  12   1        0.01       40.32     13.00 o 
   8  12   1       22.25       34.81      9.43 o 
   9  12   1       18.86       21.18     12.59 o 
  -7  13   1      191.57      179.26     53.67 o 
  -6  13   1      211.41      194.12     36.98 o 
  -5  13   1      199.13      117.31     26.40 o 
  -4  13   1      434.88      453.96     80.41 o 
  -3  13   1       49.72       83.16     46.84 o 
  -2  13   1      232.92      314.32     44.64 o 
  -1  13   1      525.48      580.05     61.88 o 
   0  13   1      352.72      418.66     52.41 o 
   1  13   1      924.53      879.17     50.29 o 
   2  13   1      560.92      460.07    119.06 o 
   3  13   1      603.28      468.14     74.90 o 
   4  13   1      336.87      253.00     32.59 o 
   5  13   1      283.61      242.16     30.76 o 
   6  13   1      176.30      165.14     35.63 o 
  -2  14   1        1.09       33.82     18.07 o 
  -1  14   1       20.97       15.22     12.30 o 
   0  14   1        0.85       32.42     12.57 o 
   1  14   1        3.59       14.77     24.98 o 
   2  14   1        6.03       16.56     10.50 o 
 -18   0   2       91.67      147.99     41.31 o 
 -17   0   2       35.51       84.78     44.47 o 
  -9   0   2     1586.66     1613.36    108.93 o 
  -8   0   2     2616.07     2708.22    120.50 o 
  -7   0   2      749.77      227.93     69.12 o 
  -6   0   2     6667.35     6189.69    195.54 o 
  -4   0   2    11346.40    11481.77    126.28 o 
  -3   0   2    36902.25    37354.55    588.63 o 
  -2   0   2     2675.79     2684.68     40.68 o 
  -1   0   2      253.59      255.46     14.41 o 
   0   0   2     7863.77    10852.96    312.38 o 
   1   0   2     3639.39     4125.34     76.62 o 
   2   0   2     2023.76     3172.47    319.12 o 
   3   0   2     5752.94     5876.32    175.34 o 
   4   0   2    18376.87    23643.25    704.29 o 
   5   0   2    16129.13    19356.88    334.51 o 
   6   0   2    10861.66    14202.66    416.18 o 
   7   0   2     3322.38     3334.78    187.14 o 
   8   0   2     1049.97     1513.01    117.34 o 
   9   0   2     1268.05     1427.98    106.93 o 
  10   0   2      122.05      218.27     51.47 o 
  11   0   2       74.78      162.39     39.31 o 
  12   0   2      403.63      530.98     58.63 o 
  13   0   2      265.19      326.20     63.38 o 
  14   0   2       44.99       86.78     33.39 o 
  15   0   2      480.91      582.12    127.67 o 
  16   0   2      289.34      197.79     72.79 o 
  17   0   2      127.81      118.01     72.54 o 
 -18   1   2        0.34      153.32     31.22 o 
 -17   1   2        6.63      136.91     53.05 o 
 -16   1   2       35.66      226.93     70.37 o 
 -13   1   2      157.07        4.66     14.82 o 
 -12   1   2       50.04       28.23     19.40 o 
 -11   1   2       74.54        3.08     12.08 o 
 -10   1   2      151.06      188.88     40.06 o 
  -9   1   2      473.06      504.17     68.79 o 
  -8   1   2      280.87      244.17     34.89 o 
  -7   1   2        4.98       23.65     24.40 o 
  -6   1   2      154.58      182.30     45.47 o 
  -5   1   2      554.62      638.69     24.59 o 
  -4   1   2       40.36       34.72      8.94 o 
  -3   1   2    34872.78    34125.52    261.57 o 
  -2   1   2      572.34      681.04     19.64 o 
  -1   1   2       96.59      145.30      8.36 o 
   0   1   2      658.01      630.53     17.79 o 
   1   1   2     3121.73     3544.73     68.45 o 
   2   1   2     3287.44     3477.11     37.23 o 
   3   1   2     2402.09     2435.90     37.71 o 
   4   1   2      696.79      759.56     23.03 o 
   5   1   2     1618.52     1720.42     56.37 o 
   6   1   2     2055.77     2284.23     45.53 o 
   7   1   2       22.86       13.23      7.11 o 
   8   1   2        9.25        0.00      3.61 o 
   9   1   2      146.60      153.27     26.54 o 
  10   1   2        8.49       14.30     20.34 o 
  11   1   2        3.57       34.30     10.08 o 
  12   1   2        0.00       17.15     11.72 o 
  13   1   2        0.03       20.90     19.53 o 
  14   1   2       16.33       23.39     20.39 o 
  15   1   2       23.33       72.01     35.85 o 
  16   1   2        0.51       75.52     73.74 o 
  17   1   2       11.66       53.06     35.59 o 
 -18   2   2       84.13      250.92     53.22 o 
 -17   2   2       22.24      115.09     48.38 o 
 -16   2   2       79.90       43.99     48.09 o 
 -15   2   2      375.54        9.33     16.74 o 
 -14   2   2      247.95       29.90     24.07 o 
 -13   2   2      783.52      767.50    133.66 o 
 -12   2   2      950.32      972.61    116.51 o 
 -11   2   2     1060.68     1265.67    125.25 o 
 -10   2   2     1224.71     1129.09    105.85 o 
  -9   2   2      776.97      792.73     74.45 o 
  -8   2   2     1714.20     1416.32     91.27 o 
  -7   2   2      619.08      631.17     60.71 o 
  -6   2   2    13664.75    12595.32    362.26 o 
  -5   2   2     2677.20     2474.12     94.77 o 
  -4   2   2     5907.67     5338.73     56.18 o 
  -3   2   2    42136.81    43712.71    338.49 o 
  -2   2   2       12.36       60.52     12.46 o 
  -1   2   2     6945.74     6751.15     60.82 o 
   0   2   2      683.50      532.48     14.24 o 
   1   2   2     1204.24     1311.93     31.50 o 
   2   2   2     3372.92     2858.89     30.57 o 
   3   2   2     2417.23     2851.35     52.66 o 
   4   2   2     8003.33     7658.44    116.64 o 
   5   2   2     3312.36     3568.70    103.89 o 
   6   2   2     6951.47     6736.57    165.28 o 
   7   2   2     1700.48     1743.85     47.77 o 
   8   2   2     1707.59     1701.24    118.40 o 
   9   2   2      741.18      742.05     48.32 o 
  10   2   2      963.39      878.59     49.55 o 
  11   2   2     1004.96     1034.18    111.43 o 
  12   2   2      570.86      540.76     60.61 o 
  13   2   2      865.16     1001.03    159.65 o 
  14   2   2      348.95      339.90     29.00 o 
  15   2   2      317.26      267.07     51.06 o 
  16   2   2      159.03      287.95    139.66 o 
  17   2   2       51.97      135.13     28.98 o 
 -18   3   2        1.39       34.00     46.39 o 
 -17   3   2       31.27       69.04     71.04 o 
 -16   3   2       14.92       69.50     67.33 o 
 -15   3   2      220.63      266.85     52.84 o 
 -14   3   2        8.43       24.98     20.30 o 
 -13   3   2      102.23      128.28     44.97 o 
 -12   3   2       13.91        3.16     19.65 o 
 -11   3   2        1.15       22.24     31.48 o 
 -10   3   2       80.80       56.80     21.57 o 
  -9   3   2       27.75       37.14     19.49 o 
  -8   3   2      185.94      153.90     47.64 o 
  -7   3   2      428.76      304.13     74.20 o 
  -6   3   2      707.29      676.39     52.80 o 
  -5   3   2        8.56       13.08      6.86 o 
  -4   3   2      344.76      318.54     17.32 o 
  -3   3   2     1096.43      997.21     40.35 o 
  -2   3   2     1003.27      894.71     23.29 o 
  -1   3   2     2257.73     2224.33     32.23 o 
   0   3   2      128.09      102.67     10.11 o 
   1   3   2      903.19      871.35     15.62 o 
   2   3   2      166.46      188.97     11.10 o 
   3   3   2      188.14      170.55     10.39 o 
   4   3   2        0.70        7.48      5.39 o 
   5   3   2      341.85      300.10     57.00 o 
   6   3   2      133.01      103.24     15.20 o 
   7   3   2       44.92       23.80      9.73 o 
   8   3   2       69.18       64.65     11.95 o 
   9   3   2       21.42       31.76     16.87 o 
  10   3   2       41.94       48.78     12.53 o 
  11   3   2       16.46       29.29     23.66 o 
  12   3   2       50.23       32.54     20.44 o 
  13   3   2        2.80       29.00     33.23 o 
  14   3   2        2.11       21.29     20.84 o 
  15   3   2        3.36       37.62     24.85 o 
  16   3   2        0.05       14.93     13.71 o 
 -17   4   2       29.69       70.20     55.05 o 
 -16   4   2      253.58      242.87     40.81 o 
 -15   4   2      297.15       66.96     32.06 o 
 -14   4   2       93.04       76.16     31.14 o 
 -13   4   2      409.95      340.14     50.01 o 
 -12   4   2      247.76      209.72     41.81 o 
 -11   4   2     1251.32     1195.49     77.03 o 
 -10   4   2      695.12      662.96     53.65 o 
  -9   4   2      554.30      460.27     42.03 o 
  -8   4   2     1647.46     1760.26    104.85 o 
  -7   4   2     2343.30     2723.38    156.23 o 
  -6   4   2     3507.07     3479.52    167.56 o 
  -5   4   2     2181.78     2147.43    130.46 o 
  -4   4   2     7336.31     6834.43    127.16 o 
  -3   4   2     9379.62     8702.37    129.98 o 
  -2   4   2     6137.68     6163.24     85.11 o 
  -1   4   2     8799.62     8523.59    101.84 o 
   0   4   2     8235.31     8130.26    131.59 o 
   1   4   2      913.04      736.27     18.01 o 
   2   4   2      111.08       91.78      8.89 o 
   3   4   2     1327.84     1269.90     36.13 o 
   4   4   2     1728.65     1711.75     56.58 o 
   5   4   2     1294.20     1203.09     43.30 o 
   6   4   2     3751.97     3618.99     98.34 o 
   7   4   2     2590.23     2488.83     84.95 o 
   8   4   2     1971.42     2006.22     78.81 o 
   9   4   2     3666.01     3591.42    144.20 o 
  10   4   2      568.43      526.47     31.39 o 
  11   4   2       85.50       70.54     18.43 o 
  12   4   2     1036.12     1059.65     73.39 o 
  13   4   2      401.93      324.78     24.53 o 
  14   4   2      277.89      284.59     52.15 o 
  15   4   2      157.88       82.39     20.78 o 
  16   4   2      167.46       98.46     30.01 o 
 -17   5   2        0.61       23.18     40.47 o 
 -16   5   2       20.57       36.75     56.71 o 
 -15   5   2        4.57       67.18     41.39 o 
 -14   5   2        0.34       43.70     59.25 o 
 -13   5   2       10.70       66.04     39.68 o 
 -12   5   2        0.20       33.90     18.28 o 
 -11   5   2      118.60      109.10     26.48 o 
 -10   5   2       23.29       42.36     62.75 o 
  -9   5   2        0.22       16.27     30.31 o 
  -8   5   2        2.21       26.97     56.67 o 
  -7   5   2       84.59      101.23     31.88 o 
  -6   5   2      228.87      205.15     19.39 o 
  -5   5   2       34.38       28.57     11.25 o 
  -4   5   2        2.39       12.45      8.01 o 
  -3   5   2        3.01       33.85     21.26 o 
  -2   5   2       31.30       58.82     18.02 o 
  -1   5   2       25.66       21.94      9.84 o 
   0   5   2      151.01      137.47     17.96 o 
   1   5   2     1890.88     1966.01     53.72 o 
   2   5   2      508.18      461.04     43.69 o 
   3   5   2     1482.93     1517.59     47.72 o 
   4   5   2        3.87       13.31      4.86 o 
   5   5   2       93.28       92.64     22.63 o 
   6   5   2      149.26      133.83     19.63 o 
   7   5   2      427.85      395.32     43.56 o 
   8   5   2        8.84       23.38      9.54 o 
   9   5   2      767.31      693.29     62.79 o 
  10   5   2      236.44      190.66     20.52 o 
  11   5   2        8.17       85.97     23.40 o 
  12   5   2       35.87       89.95     21.75 o 
  13   5   2       74.26       86.24     21.42 o 
  14   5   2        7.32       45.53     32.10 o 
  15   5   2        0.28       66.32     20.31 o 
  16   5   2        1.71       14.96     15.36 o 
 -16   6   2      329.26      473.75    132.00 o 
 -15   6   2      291.02      335.07     94.81 o 
 -14   6   2      243.45      215.92     43.70 o 
 -13   6   2      461.56      407.50     43.28 o 
 -12   6   2      377.67      476.53     58.33 o 
 -11   6   2      684.68      724.65    109.05 o 
 -10   6   2      318.34      437.19     39.70 o 
  -9   6   2      361.17      403.35     48.40 o 
  -8   6   2      358.66      413.41     53.88 o 
  -7   6   2     1600.46     1771.22     63.46 o 
  -6   6   2     1430.87     1354.31     45.41 o 
  -5   6   2     1222.86     1213.53     47.37 o 
  -4   6   2     3641.34     3427.05     96.05 o 
  -3   6   2     2790.03     2812.97    109.76 o 
  -2   6   2     3849.87     3715.87     75.50 o 
  -1   6   2     2157.93     2115.78     56.44 o 
   0   6   2     5423.83     5297.63    114.85 o 
   1   6   2     2395.79     2292.31     62.81 o 
   2   6   2     1342.25     1231.57     54.66 o 
   3   6   2     4669.21     5031.73    156.78 o 
   4   6   2     3220.86     3361.00    112.75 o 
   5   6   2     2780.94     2810.34     82.97 o 
   6   6   2     2030.68     1989.44     72.95 o 
   7   6   2     1405.43     1450.15     71.19 o 
   8   6   2      581.03      634.94     32.47 o 
   9   6   2     1698.95     1992.19    127.86 o 
  10   6   2       18.49       58.43     14.93 o 
  11   6   2       50.13       79.62     15.01 o 
  12   6   2      685.75      679.58     52.19 o 
  13   6   2      210.17      218.25     27.30 o 
  14   6   2      224.86      119.10     21.30 o 
  15   6   2      169.32      115.08     29.42 o 
 -16   7   2        1.41       39.33     18.99 o 
 -15   7   2       23.02       53.66     24.07 o 
 -14   7   2        3.19       42.99     24.32 o 
 -13   7   2        2.26       41.50     34.81 o 
 -12   7   2       24.88       33.91     28.65 o 
 -11   7   2       24.63      131.36     81.28 o 
 -10   7   2        3.78       46.64     32.10 o 
  -9   7   2       28.15       50.03     40.73 o 
  -8   7   2      126.70      157.52     26.86 o 
  -7   7   2       60.68       53.92     15.36 o 
  -6   7   2        3.17       11.93      6.16 o 
  -5   7   2       29.92       24.92      9.53 o 
  -4   7   2        0.26       16.88      7.79 o 
  -3   7   2       63.55       81.18     21.35 o 
  -2   7   2       67.94       66.25     14.57 o 
  -1   7   2      622.53      608.70     52.02 o 
   0   7   2     1064.93     1175.09     53.30 o 
   1   7   2      123.51      157.33     21.07 o 
   2   7   2      234.69      253.81     26.22 o 
   3   7   2      765.92      817.87     43.19 o 
   4   7   2      218.11      246.72     28.51 o 
   5   7   2      177.15      254.27     35.37 o 
   6   7   2      259.02      222.24     32.43 o 
   7   7   2       21.95       29.95     11.81 o 
   8   7   2      181.23      137.26     36.55 o 
   9   7   2      656.04      685.15     34.93 o 
  10   7   2       17.10       23.01     13.12 o 
  11   7   2        6.71       49.62     13.76 o 
  12   7   2        5.83       39.62     17.24 o 
  13   7   2        8.21       46.59     12.61 o 
  14   7   2        1.76        8.30      7.38 o 
 -15   8   2      104.89      142.70     54.09 o 
 -14   8   2      186.42      254.80     42.49 o 
 -13   8   2      201.58      316.76     72.62 o 
 -12   8   2      554.06      728.82     88.22 o 
 -11   8   2      532.79      711.83     52.05 o 
 -10   8   2      540.77      631.69     34.46 o 
  -9   8   2      921.43      937.07     54.52 o 
  -8   8   2      214.61      266.84     36.61 o 
  -7   8   2      611.62      635.45     40.39 o 
  -6   8   2      880.49      947.94     50.96 o 
  -5   8   2      723.03      743.44     45.21 o 
  -4   8   2     1342.51     1452.72     58.26 o 
  -3   8   2     2410.96     2350.17    114.52 o 
  -2   8   2     3185.85     3091.71    103.04 o 
  -1   8   2     1286.02     1207.49     43.70 o 
   0   8   2     2482.54     2567.81     94.84 o 
   1   8   2     2740.25     2812.77    133.02 o 
   2   8   2     1667.31     1716.16    122.08 o 
   3   8   2      781.31      683.45     69.07 o 
   4   8   2      875.53      843.69     43.23 o 
   5   8   2      794.85      885.12     50.03 o 
   6   8   2      462.29      555.67     47.89 o 
   7   8   2      605.79      633.45     62.18 o 
   8   8   2      565.09      644.55     61.77 o 
   9   8   2      684.22      839.87     43.47 o 
  10   8   2      442.07      396.21     73.41 o 
  11   8   2      973.73      892.33     62.28 o 
  12   8   2      317.73      397.79     30.37 o 
  13   8   2      160.15      114.48     29.35 o 
  14   8   2      163.17      170.21     38.65 o 
 -14   9   2        0.35       63.31     25.54 o 
 -13   9   2       10.39       38.97     25.54 o 
 -12   9   2        0.05       16.67     13.87 o 
 -11   9   2        1.18       28.51     13.52 o 
 -10   9   2      125.13       81.15     29.49 o 
  -9   9   2        0.99       45.68     32.53 o 
  -8   9   2       30.27       22.06     12.88 o 
  -7   9   2       76.13       61.53     14.13 o 
  -6   9   2      306.63      309.46     28.32 o 
  -5   9   2      139.99      113.34     13.87 o 
  -4   9   2        4.89       39.73     13.14 o 
  -3   9   2      115.40      108.16     16.03 o 
  -2   9   2       24.10       37.09     11.19 o 
  -1   9   2     1030.60      939.46     74.89 o 
   0   9   2        2.89        8.62      9.47 o 
   1   9   2      122.05      114.50     20.81 o 
   2   9   2       25.15       36.93     12.24 o 
   3   9   2        7.36       10.57      9.59 o 
   4   9   2        1.64        6.20      7.68 o 
   5   9   2        0.15       16.48     11.82 o 
   6   9   2       57.96       52.37     13.25 o 
   7   9   2        0.09       12.05     11.91 o 
   8   9   2       15.60       37.59     13.80 o 
   9   9   2       39.63       71.81     19.45 o 
  10   9   2        7.28       46.78     16.49 o 
  11   9   2       70.01       40.07     14.93 o 
  12   9   2       35.71       24.31     20.51 o 
  13   9   2       17.39       44.09     15.36 o 
 -13  10   2       77.16      110.76     18.77 o 
 -12  10   2      201.53      205.63     29.76 o 
 -11  10   2      148.61      141.08     28.04 o 
 -10  10   2      117.55      157.89     45.66 o 
  -9  10   2      632.51      692.28     60.46 o 
  -8  10   2      451.76      483.38     61.12 o 
  -7  10   2     1266.43     1262.98     39.99 o 
  -6  10   2      630.02      621.37     47.68 o 
  -5  10   2      867.41      800.32     41.25 o 
  -4  10   2     1717.11     1818.28     87.36 o 
  -3  10   2      834.38      805.56     41.01 o 
  -2  10   2      232.74      277.42     26.89 o 
  -1  10   2       29.35       35.68      8.89 o 
   0  10   2      871.73      831.24     36.66 o 
   1  10   2      661.97      764.93     53.65 o 
   2  10   2      693.67      769.55     62.19 o 
   3  10   2     1142.30     1287.56     48.65 o 
   4  10   2     1198.24     1091.57     57.06 o 
   5  10   2     1643.76     1690.37     72.34 o 
   6  10   2      839.82      940.46     74.61 o 
   7  10   2      294.10      291.73     40.97 o 
   8  10   2      382.14      411.29     45.97 o 
   9  10   2      393.37      382.73     44.78 o 
  10  10   2      149.16      114.70     25.04 o 
  11  10   2      138.13      120.41     26.10 o 
 -11  11   2        3.20       12.64      7.78 o 
 -10  11   2       26.08       33.68     12.92 o 
  -9  11   2        0.84       38.24     16.24 o 
  -8  11   2        6.56       28.35     13.83 o 
  -7  11   2        0.20       33.52      8.71 o 
  -6  11   2       19.75       30.55     12.24 o 
  -5  11   2      134.97       93.34     17.49 o 
  -4  11   2       44.46       15.14     10.18 o 
  -3  11   2       65.55       41.02     10.70 o 
  -2  11   2        0.33       17.74     12.44 o 
  -1  11   2        1.65       12.54     10.06 o 
   0  11   2        4.52       27.41     12.94 o 
   1  11   2       11.78        9.17      7.75 o 
   2  11   2        8.86       27.24     13.04 o 
   3  11   2       17.46       15.90     11.57 o 
   4  11   2       21.87       39.94     24.62 o 
   5  11   2        3.82       25.56     14.09 o 
   6  11   2       48.31       19.68     10.54 o 
   7  11   2       39.44       41.57     25.89 o 
   8  11   2        8.30       31.59     11.98 o 
   9  11   2       10.85       29.63     12.26 o 
  10  11   2        7.73       28.23     28.05 o 
  -9  12   2      281.99      243.89     37.91 o 
  -8  12   2      241.42      184.19     42.50 o 
  -7  12   2      249.43      237.21     37.50 o 
  -6  12   2      234.19      225.57     47.82 o 
  -5  12   2       56.12       50.00     14.31 o 
  -4  12   2      147.76      159.46     28.02 o 
  -3  12   2      319.72      284.92     35.16 o 
  -2  12   2      270.23      268.88     32.49 o 
  -1  12   2      734.29      713.79     65.46 o 
   0  12   2      780.39      797.80     66.89 o 
   1  12   2      972.72      944.85     47.78 o 
   2  12   2      908.73      902.72     66.41 o 
   3  12   2      672.94      715.37     81.60 o 
   4  12   2      323.44      341.38     47.02 o 
   5  12   2      434.79      504.63     54.99 o 
   6  12   2      291.12      243.97     34.66 o 
   7  12   2       93.98       74.93     19.71 o 
   8  12   2      315.66      334.02     48.27 o 
  -7  13   2        7.22       65.69     24.86 o 
  -6  13   2        1.17       28.29     13.94 o 
  -5  13   2        7.16       23.80     13.70 o 
  -4  13   2       10.78       26.12     13.22 o 
  -3  13   2        5.21       22.66     13.39 o 
  -2  13   2       53.28       38.01     14.88 o 
  -1  13   2        0.55       39.89     13.48 o 
   0  13   2        0.65        6.08      8.09 o 
   1  13   2       32.16       42.26     12.83 o 
   2  13   2       11.52        9.90      7.27 o 
   3  13   2        3.65       11.83      6.80 o 
   4  13   2       33.41       25.28     13.38 o 
   5  13   2        2.15       17.29      9.31 o 
 -12   1   3      323.08      408.07     90.77 o 
 -11   1   3     1015.73      896.25     87.53 o 
 -10   1   3      501.25      526.65     60.21 o 
  -9   1   3     1813.69     1786.83    110.76 o 
  -8   1   3     1018.55     1070.63     78.37 o 
  -7   1   3     2466.62     2411.75    100.43 o 
  -6   1   3     4939.93     4767.37    153.07 o 
  -5   1   3    10156.30    10292.73    165.93 o 
  -4   1   3     1243.03     1206.02     29.43 o 
  -3   1   3     1013.00      880.92     31.98 o 
  -2   1   3     2748.07     2388.30     67.99 o 
  -1   1   3     4136.71     4359.74     92.48 o 
   0   1   3     2131.21     2144.21     22.01 o 
   1   1   3     6476.20     6664.29     92.27 o 
   2   1   3     4563.69     4975.49     76.30 o 
   3   1   3     7886.96     8677.21    144.24 o 
   4   1   3    14267.35    17866.13    907.45 o 
   5   1   3     1111.66      924.91     28.53 o 
   6   1   3     3077.58     3398.67     70.68 o 
   7   1   3     2330.93     2783.19     74.26 o 
   8   1   3     1078.88     1020.51     54.18 o 
   9   1   3      710.73      823.20     57.66 o 
  10   1   3      801.81      797.98     47.20 o 
  11   1   3      751.60      835.73     66.76 o 
  12   1   3      216.72      234.33     33.01 o 
  13   1   3      473.15      469.00     91.94 o 
  14   1   3      297.02      316.60     62.73 o 
  15   1   3      217.58      263.14     71.66 o 
  16   1   3       86.90      161.45     74.62 o 
 -18   2   3       16.58      137.91     43.97 o 
 -17   2   3        2.43      102.35     41.64 o 
 -15   2   3       25.06       19.15     11.49 o 
 -14   2   3       51.52       33.73     34.14 o 
 -13   2   3       13.47       37.23     17.16 o 
 -12   2   3       74.37       20.40     12.99 o 
 -11   2   3       60.26       64.79     30.06 o 
 -10   2   3       28.99        9.24      8.41 o 
  -9   2   3      108.82       87.61     15.82 o 
  -8   2   3      697.39      633.83    100.60 o 
  -7   2   3       53.39       34.23     16.91 o 
  -6   2   3      304.21      334.59     47.34 o 
  -5   2   3     1693.54     1607.88     45.57 o 
  -4   2   3     1284.29     1249.88     35.77 o 
  -3   2   3      613.71      512.42     15.94 o 
  -2   2   3        1.05        9.41      3.70 o 
  -1   2   3       69.14       69.46      6.66 o 
   0   2   3       43.84       25.85      5.59 o 
   1   2   3      129.50      126.52      6.48 o 
   2   2   3      286.25      302.90     11.49 o 
   3   2   3      271.45      282.72     19.17 o 
   4   2   3     1214.42     1148.37     35.81 o 
   5   2   3      330.00      291.42     17.57 o 
   6   2   3        0.48        7.09      4.01 o 
   7   2   3       31.51       20.84      5.54 o 
   8   2   3      202.86      151.42     14.78 o 
   9   2   3       12.38       37.12     22.23 o 
  10   2   3        0.43       20.99      9.86 o 
  11   2   3        1.39       20.41     22.63 o 
  12   2   3       26.65       43.85     24.39 o 
  13   2   3       84.13       28.88     47.17 o 
  14   2   3       46.84      133.05     36.21 o 
  15   2   3        8.33       53.34     18.73 o 
  16   2   3        0.00       66.50     55.01 o 
 -17   3   3      190.25      257.13     55.63 o 
 -16   3   3      156.32       60.51     33.31 o 
 -15   3   3       97.74      140.99     49.72 o 
 -14   3   3      289.05      235.51     54.46 o 
 -13   3   3      652.89      630.84     88.19 o 
 -12   3   3      226.01      325.45     43.30 o 
 -11   3   3      592.25      557.13     72.79 o 
 -10   3   3      154.66      198.04     49.47 o 
  -9   3   3      643.80      640.91    101.10 o 
  -8   3   3     1960.38     2213.21    149.07 o 
  -7   3   3     1453.10     1238.62     76.66 o 
  -6   3   3     4102.26     4192.64    125.57 o 
  -5   3   3     3917.77     3617.89     89.39 o 
  -4   3   3    17362.12    18247.13    453.62 o 
  -3   3   3     6997.58     6923.77    124.09 o 
  -2   3   3     3013.99     3018.20     48.12 o 
  -1   3   3     7591.21     7699.80    103.02 o 
   0   3   3     3674.06     3532.88     46.92 o 
   1   3   3      523.65      463.49     15.48 o 
   2   3   3     1585.43     1393.71     29.06 o 
   3   3   3     2324.66     2076.62     47.77 o 
   4   3   3     2030.11     1921.53     36.83 o 
   5   3   3     1123.96     1101.01     37.72 o 
   6   3   3     2369.32     2291.33     74.24 o 
   7   3   3     1672.66     1611.30     87.12 o 
   8   3   3     1160.69     1185.00     61.34 o 
   9   3   3     1388.19     1313.78     58.11 o 
  10   3   3      914.37      859.07     61.15 o 
  11   3   3     1413.43     1393.62     71.97 o 
  12   3   3      624.13      582.02     72.73 o 
  13   3   3      726.52      817.82     47.15 o 
  14   3   3      206.35      104.04     26.07 o 
  15   3   3      100.67       79.00     21.27 o 
  16   3   3       88.98      127.01     26.01 o 
 -17   4   3       27.95       22.89     12.69 o 
 -16   4   3        6.00       42.08     55.92 o 
 -15   4   3        0.84       23.92     22.69 o 
 -14   4   3        8.99       47.48     36.73 o 
 -13   4   3       87.78      122.92     39.39 o 
 -12   4   3        2.35       40.47     24.90 o 
 -11   4   3       85.72       72.29     22.65 o 
 -10   4   3       31.53       26.15     14.07 o 
  -9   4   3        1.33       10.58     14.91 o 
  -8   4   3      236.94      247.92     40.72 o 
  -7   4   3       21.35       21.01     10.87 o 
  -6   4   3        3.17       16.32     29.73 o 
  -5   4   3     1768.30     1760.81     85.86 o 
  -4   4   3     1455.49     1456.71     91.47 o 
  -3   4   3        6.01       35.21     18.26 o 
  -2   4   3       12.83       12.40      6.04 o 
  -1   4   3      135.87      130.91     12.74 o 
   0   4   3      113.64       89.07      8.30 o 
   1   4   3       36.87       30.51      4.82 o 
   2   4   3      320.60      315.45     15.18 o 
   3   4   3      318.36      376.87     27.03 o 
   4   4   3      117.40       73.96     16.12 o 
   5   4   3       16.45       11.43      6.67 o 
   6   4   3       57.58       57.76     12.19 o 
   7   4   3       20.61       20.47     12.69 o 
   8   4   3      178.01       96.67     21.19 o 
   9   4   3      433.21      350.76     31.01 o 
  10   4   3       74.09       73.96     18.23 o 
  11   4   3        0.09       34.21     19.98 o 
  12   4   3       12.34       10.41      4.50 o 
  13   4   3        0.21       12.52      7.56 o 
  14   4   3        1.06       13.18     19.79 o 
  15   4   3        7.33       20.17      9.60 o 
 -17   5   3      137.08       59.05     50.30 o 
 -16   5   3       40.79      104.08     78.86 o 
 -15   5   3      152.70      181.59     33.35 o 
 -14   5   3      254.86      304.49     52.81 o 
 -13   5   3      592.47      679.44     49.74 o 
 -12   5   3      462.32      488.01     43.35 o 
 -11   5   3     1005.80     1022.49     60.54 o 
 -10   5   3      537.42      501.75     85.78 o 
  -9   5   3     1401.12     1657.75    144.49 o 
  -8   5   3     1019.22     1105.66     90.07 o 
  -7   5   3      333.55      380.75     49.51 o 
  -6   5   3      895.24      862.70     74.91 o 
  -5   5   3      221.03      264.68     35.32 o 
  -4   5   3     4032.71     3837.70    122.61 o 
  -3   5   3      402.54      342.79     29.95 o 
  -2   5   3     5690.01     5810.47    104.51 o 
  -1   5   3     3651.44     3488.69    127.22 o 
   0   5   3     1478.56     1222.62     45.76 o 
   1   5   3     5818.96     6167.10    112.42 o 
   2   5   3     4715.72     5007.15     96.44 o 
   3   5   3     6578.29     6610.49    179.31 o 
   4   5   3     3292.58     3324.14    111.66 o 
   5   5   3     2272.82     2492.41     86.10 o 
   6   5   3     1016.25      987.22     48.31 o 
   7   5   3     2957.06     3073.10    109.77 o 
   8   5   3        3.63        9.79      5.69 o 
   9   5   3       30.01       30.23     18.38 o 
  10   5   3     1160.22     1286.40     52.14 o 
  11   5   3      436.76      374.21     59.10 o 
  12   5   3      367.72      264.85     68.86 o 
  13   5   3      485.01      420.66     47.95 o 
  14   5   3      312.22      309.47     91.35 o 
  15   5   3      138.45      204.54     54.51 o 
 -16   6   3        7.40       61.81     49.80 o 
 -15   6   3       14.99       49.01     50.22 o 
 -14   6   3        6.31       41.29     20.26 o 
 -13   6   3        4.30       11.21     14.98 o 
 -12   6   3       19.26       30.27     60.88 o 
 -11   6   3       85.95      121.50     22.93 o 
 -10   6   3       27.41       17.55     14.13 o 
  -9   6   3        5.88       73.04     62.25 o 
  -8   6   3      140.74      188.62     38.75 o 
  -7   6   3       75.81       41.00     19.67 o 
  -6   6   3        7.87       31.31     10.46 o 
  -5   6   3       29.37       10.10      9.36 o 
  -4   6   3        1.66       13.11      7.64 o 
  -3   6   3      440.03      549.59     34.55 o 
  -2   6   3       22.82       23.67      7.10 o 
  -1   6   3       48.83       50.44     10.56 o 
   0   6   3      160.21      154.53     20.33 o 
   1   6   3      677.99      711.96     37.43 o 
   2   6   3       31.93       67.75     15.34 o 
   3   6   3        0.01       26.04     13.05 o 
   4   6   3      154.16      158.27     20.67 o 
   5   6   3       58.32       26.07      9.57 o 
   6   6   3      133.64       86.73     13.09 o 
   7   6   3      354.95      401.52     32.04 o 
   8   6   3       21.17       14.78      8.02 o 
   9   6   3      151.57      139.24     34.05 o 
  10   6   3      892.93      876.20     50.89 o 
  11   6   3        2.43       30.74      8.11 o 
  12   6   3        0.18       82.63     52.36 o 
  13   6   3       12.25       23.57     10.05 o 
  14   6   3        6.42       25.72      7.33 o 
 -15   7   3      139.27      128.69     26.99 o 
 -14   7   3      272.11      203.84     31.95 o 
 -13   7   3      247.29      284.82     40.27 o 
 -12   7   3      640.68      909.73    206.91 o 
 -11   7   3      278.74      258.06     41.77 o 
 -10   7   3      286.31      339.59     31.42 o 
  -9   7   3      513.28      653.92     50.60 o 
  -8   7   3      879.63     1035.82     46.82 o 
  -7   7   3      558.25      658.46     39.28 o 
  -6   7   3      838.82      934.03     48.17 o 
  -5   7   3     1529.93     1667.25     65.25 o 
  -4   7   3     1817.92     1755.21     64.05 o 
  -3   7   3     1502.72     1499.50     64.22 o 
  -2   7   3      867.51      894.71     42.46 o 
  -1   7   3     3569.49     3547.30    113.88 o 
   0   7   3     1066.47     1108.15     51.32 o 
   1   7   3     2564.41     2612.66     90.84 o 
   2   7   3     2184.69     2136.73     81.83 o 
   3   7   3     2162.97     2015.00     87.74 o 
   4   7   3     1553.99     1474.37     73.98 o 
   5   7   3     1537.63     1446.30     59.58 o 
   6   7   3      880.90      930.52     50.56 o 
   7   7   3      515.80      618.60     39.81 o 
   8   7   3     1147.04     1125.41     64.53 o 
   9   7   3      188.99      181.52     59.27 o 
  10   7   3      537.09      499.34     49.66 o 
  11   7   3      385.86      218.34     92.67 o 
  12   7   3      242.86      348.56     25.26 o 
  13   7   3      167.20      184.93     49.20 o 
  14   7   3      111.96       87.22     24.81 o 
 -15   8   3        3.19       23.64     29.40 o 
 -14   8   3        1.56       21.31     16.03 o 
 -13   8   3        4.42       19.16     13.09 o 
 -12   8   3        1.89       80.16     46.43 o 
 -11   8   3       49.70      101.07     26.68 o 
 -10   8   3        7.27       63.40     18.06 o 
  -9   8   3        3.99       41.48     37.14 o 
  -8   8   3        3.52       19.18     10.33 o 
  -7   8   3       65.70       92.35     15.76 o 
  -6   8   3       20.35       31.31      9.75 o 
  -5   8   3      495.84      511.35     40.17 o 
  -4   8   3      161.12      160.01     20.56 o 
  -3   8   3       54.29       48.44     12.74 o 
  -2   8   3       15.32       18.25      7.68 o 
  -1   8   3      571.26      574.84     46.60 o 
   0   8   3        0.09       45.78     15.13 o 
   1   8   3       38.48       29.08     13.21 o 
   2   8   3       81.80       79.75     19.00 o 
   3   8   3        1.85       20.28     20.87 o 
   4   8   3        0.91       21.55     10.14 o 
   5   8   3       37.41       61.57     24.14 o 
   6   8   3       31.99       26.34     10.30 o 
   7   8   3       34.95       41.73     18.04 o 
   8   8   3        4.08       11.70      8.38 o 
   9   8   3       33.65       32.12     14.25 o 
  10   8   3       64.52       70.92     26.83 o 
  11   8   3       13.90       32.10     26.10 o 
  12   8   3        0.00       20.45     19.74 o 
  13   8   3       13.07       32.38     11.03 o 
 -14   9   3       88.42      106.77     20.98 o 
 -13   9   3       51.53       84.66     30.51 o 
 -12   9   3       90.94       96.77     34.70 o 
 -11   9   3      113.63      100.52     22.01 o 
 -10   9   3      300.79      309.65     30.83 o 
  -9   9   3      420.83      420.28     51.73 o 
  -8   9   3      751.03      749.13     57.28 o 
  -7   9   3     1168.71     1147.74     48.43 o 
  -6   9   3     1206.81     1221.27     74.26 o 
  -5   9   3     2412.57     2567.30     68.09 o 
  -4   9   3      884.93      914.66     79.71 o 
  -3   9   3      255.86      279.97     36.33 o 
  -2   9   3     1125.87     1131.86     67.14 o 
  -1   9   3      932.72     1039.85     50.12 o 
   0   9   3      547.07      618.07     47.92 o 
   1   9   3      797.22      806.11     48.97 o 
   2   9   3      700.27      838.76     52.93 o 
   3   9   3      825.51      902.80     54.11 o 
   4   9   3      794.70      759.54     41.33 o 
   5   9   3      587.52      603.78     52.42 o 
   6   9   3      383.26      395.25     42.20 o 
   7   9   3      555.69      609.10     30.61 o 
   8   9   3      820.53      845.67     58.81 o 
   9   9   3      400.42      433.83     47.81 o 
  10   9   3      395.72      361.78     38.28 o 
  11   9   3      300.94      258.68     36.29 o 
  12   9   3      147.25       93.82     22.27 o 
 -12  10   3       14.74       38.74     13.23 o 
 -11  10   3        4.95       26.31     11.90 o 
 -10  10   3       14.45       23.49     13.00 o 
  -9  10   3        3.09       41.70     19.01 o 
  -8  10   3        6.63       39.93     10.43 o 
  -7  10   3       31.55       32.33     23.00 o 
  -6  10   3        2.59       33.89     10.29 o 
  -5  10   3        8.47       13.23      7.90 o 
  -4  10   3       22.35       39.21     14.92 o 
  -3  10   3      126.81      150.67     27.94 o 
  -2  10   3      230.22      263.10     28.46 o 
  -1  10   3        1.44       32.01     16.14 o 
   0  10   3       74.07       63.22     17.49 o 
   1  10   3       23.23       37.54     11.91 o 
   2  10   3       34.51       28.26     15.32 o 
   3  10   3        0.06       32.13     15.05 o 
   4  10   3       66.92       91.09     20.42 o 
   5  10   3        1.48       20.22     10.25 o 
   6  10   3      149.89      140.14     31.79 o 
   7  10   3        6.11       14.50     11.82 o 
   8  10   3        7.52       41.35     10.59 o 
   9  10   3        7.97       16.30     19.31 o 
  10  10   3        0.06       27.88     13.78 o 
 -11  11   3      140.21      162.05     22.68 o 
 -10  11   3      224.35      244.11     34.53 o 
  -9  11   3      198.74      195.44     33.38 o 
  -8  11   3      446.56      425.85     49.84 o 
  -7  11   3      381.66      358.02     34.49 o 
  -6  11   3      443.26      434.16     46.58 o 
  -5  11   3      939.34      984.49     74.84 o 
  -4  11   3      265.09      347.57     40.05 o 
  -3  11   3       74.17      102.07     19.94 o 
  -2  11   3      743.57      736.60     42.63 o 
  -1  11   3      262.73      278.15     50.76 o 
   0  11   3      496.77      490.04     44.33 o 
   1  11   3      527.68      484.53     55.92 o 
   2  11   3      610.85      686.14     37.52 o 
   3  11   3      881.82      930.09     51.06 o 
   4  11   3      773.36      779.58     56.21 o 
   5  11   3      391.54      483.84     39.57 o 
   6  11   3      336.94      357.71     67.16 o 
   7  11   3      505.65      421.69     40.53 o 
   8  11   3      217.33      158.26     26.77 o 
   9  11   3      160.16      162.10     32.51 o 
  -9  12   3       10.43       40.61     14.97 o 
  -8  12   3        0.05       43.57     13.58 o 
  -7  12   3       34.65       28.22     13.62 o 
  -6  12   3        0.01       22.26     10.34 o 
  -5  12   3       57.50       41.73     14.83 o 
  -4  12   3       42.58       44.19     47.51 o 
  -3  12   3        0.15       28.47     13.47 o 
  -2  12   3        9.87       22.95     11.44 o 
  -1  12   3        9.34        3.72     11.71 o 
   0  12   3       39.02       56.49     24.84 o 
   1  12   3       20.42       30.52     11.10 o 
   2  12   3       43.99       62.53     19.97 o 
   3  12   3       10.18       27.16     11.30 o 
   4  12   3       31.33       30.55     10.28 o 
   5  12   3       13.79       16.14      7.49 o 
   6  12   3        0.90       23.52     13.51 o 
   7  12   3       12.57       24.26     10.35 o 
  -6  13   3       49.01        9.81     10.47 o 
  -5  13   3      347.29      241.19     40.00 o 
  -4  13   3      345.61      254.21     44.06 o 
  -3  13   3      252.46      227.58     30.87 o 
  -2  13   3      288.21      321.03     37.84 o 
  -1  13   3      316.42      267.60     31.28 o 
   0  13   3      282.02      215.60     23.80 o 
   1  13   3      146.44      110.09     77.20 o 
   2  13   3      205.59      143.02     23.65 o 
   3  13   3      215.14      164.31     32.90 o 
   4  13   3      239.45      240.18     29.82 o 
  -5   0   4        7.78      132.83     30.90 o 
  -4   0   4     3938.91     4006.91     96.78 o 
  -3   0   4     1367.78     1345.86     68.75 o 
  -2   0   4     3005.67     3586.83    119.30 o 
  -1   0   4     4383.66     4678.61     91.75 o 
   0   0   4     3473.72     3835.50    182.51 o 
   1   0   4     6456.49     6636.15    463.07 o 
   2   0   4     7888.04     8809.89    347.11 o 
   3   0   4     1272.18     1235.02    113.84 o 
   4   0   4      632.74      875.58    174.89 o 
   5   0   4     3330.06     3475.50    135.24 o 
   6   0   4     1031.78     1095.96     63.83 o 
   7   0   4     1088.68     1184.29     55.02 o 
   8   0   4     1984.88     2231.65    111.98 o 
   9   0   4     1279.71     1227.11    151.98 o 
  10   0   4     1240.31     1501.35    145.07 o 
  11   0   4      120.65       66.71     30.56 o 
  12   0   4     1277.13     1228.36    129.42 o 
  13   0   4      209.53      250.25     82.28 o 
  14   0   4       24.86       61.21     25.48 o 
  15   0   4      135.78      159.48     27.48 o 
 -11   1   4        4.85       38.89     14.24 o 
 -10   1   4        8.89        0.00     10.99 o 
  -9   1   4      282.56      255.00     33.64 o 
  -8   1   4      478.92      467.11     65.62 o 
  -7   1   4        1.29       34.06     21.15 o 
  -6   1   4        0.01       17.58     11.37 o 
  -5   1   4      619.18      625.15     61.13 o 
  -4   1   4       38.94       24.10      8.04 o 
  -3   1   4      126.02      104.73      9.09 o 
  -2   1   4      191.73      200.82     12.22 o 
  -1   1   4       23.88       33.60      7.25 o 
   0   1   4      199.58      224.68     13.98 o 
   1   1   4      415.28      432.16     29.38 o 
   2   1   4      570.43      581.92     32.56 o 
   3   1   4      164.47      209.78     14.29 o 
   4   1   4       13.65       11.42     11.78 o 
   5   1   4       61.70       67.45     10.57 o 
   6   1   4       12.35       13.90      4.07 o 
   7   1   4      196.97      139.90     19.86 o 
   8   1   4      189.72      163.35     19.29 o 
   9   1   4       29.20       32.29     19.12 o 
  10   1   4       28.87       14.14     12.45 o 
  11   1   4       84.13       27.92     19.06 o 
  12   1   4        3.31       66.42     25.06 o 
  13   1   4       10.01       51.69     24.36 o 
  14   1   4       23.50       79.98     78.91 o 
  15   1   4       17.91       47.68     26.57 o 
 -14   2   4      237.63      312.63     54.63 o 
 -13   2   4      119.40      146.57     38.64 o 
 -12   2   4      207.57      178.88     40.97 o 
 -11   2   4      142.05       37.06     27.32 o 
 -10   2   4      377.84       83.11     37.48 o 
  -9   2   4     2195.70     2277.92    132.66 o 
  -8   2   4      661.23      780.90    108.18 o 
  -7   2   4     4929.38     4820.76    191.37 o 
  -6   2   4     9399.23     9854.46    263.33 o 
  -5   2   4     1579.52     1559.12    118.67 o 
  -4   2   4     1991.78     1907.77     53.53 o 
  -3   2   4     3250.71     3471.26     64.52 o 
  -2   2   4     1507.10     1398.21     30.96 o 
  -1   2   4      145.46      133.66     14.54 o 
   0   2   4     2910.11     2821.52     44.36 o 
   1   2   4     2563.32     2622.35     53.55 o 
   2   2   4     4465.82     4387.98     74.24 o 
   3   2   4     6717.21     7157.69    134.08 o 
   4   2   4     2121.73     2007.94     47.80 o 
   5   2   4     1706.38     1629.25     40.57 o 
   6   2   4     2432.53     2528.14     64.97 o 
   7   2   4     1224.20     1204.96     43.17 o 
   8   2   4      266.18      250.28     20.61 o 
   9   2   4     1029.02     1178.32     68.94 o 
  10   2   4      796.83      867.42     38.79 o 
  11   2   4      406.02      466.14     55.44 o 
  12   2   4      592.81      540.66     35.68 o 
  13   2   4      345.31      261.62     52.30 o 
  14   2   4      153.61      173.69     42.59 o 
  15   2   4      147.98      150.88     37.73 o 
 -17   3   4       24.86        0.17     11.33 o 
 -16   3   4        0.87       19.24     15.74 o 
 -15   3   4       21.97        5.75     14.57 o 
 -14   3   4        7.95       43.72     23.82 o 
 -13   3   4        0.01       31.56     23.23 o 
 -12   3   4        1.98        2.42     13.49 o 
 -11   3   4        0.00       27.23     14.07 o 
 -10   3   4      157.84      123.42     26.48 o 
  -9   3   4       56.47      121.67     38.56 o 
  -8   3   4       88.58       50.90     19.37 o 
  -7   3   4      162.89      205.96     34.74 o 
  -6   3   4     1369.41     1264.15     66.33 o 
  -5   3   4      509.41      464.50     47.32 o 
  -4   3   4      219.01      285.33     23.03 o 
  -3   3   4       13.64       15.39     12.57 o 
  -2   3   4       30.66       22.71      8.00 o 
  -1   3   4     1417.46     1474.94     30.85 o 
   0   3   4      275.34      277.50     12.81 o 
   1   3   4      279.30      261.39     11.56 o 
   2   3   4      253.60      235.58     13.50 o 
   3   3   4      206.33      194.18     17.58 o 
   4   3   4      158.03      155.84     10.25 o 
   5   3   4      108.70      137.67     11.54 o 
   6   3   4      178.33      144.59     12.15 o 
   7   3   4      188.74      165.06     20.89 o 
   8   3   4      620.53      547.90     53.68 o 
   9   3   4       68.19       58.26     15.81 o 
  10   3   4       13.87       34.62     32.85 o 
  11   3   4       14.21       22.33     20.20 o 
  12   3   4        0.25        7.28     22.29 o 
  13   3   4        0.46       18.19     10.34 o 
  14   3   4        0.31       28.52     13.18 o 
  15   3   4        8.26       31.11     16.15 o 
 -17   4   4       67.81       54.32     58.34 o 
 -16   4   4       39.39       44.80     17.07 o 
 -15   4   4      175.02       48.72     35.98 o 
 -14   4   4      209.39      272.15     71.95 o 
 -13   4   4      314.80      387.75     87.19 o 
 -12   4   4      254.59      242.34     40.14 o 
 -11   4   4      648.27      660.15     84.78 o 
 -10   4   4     1231.11     1191.80    165.31 o 
  -9   4   4      849.07      667.56     66.04 o 
  -8   4   4      629.82      614.12     69.93 o 
  -7   4   4     1233.70     1056.13     73.49 o 
  -6   4   4     3312.80     3506.85    148.71 o 
  -5   4   4      265.29      269.16     34.57 o 
  -4   4   4     3473.44     3657.49    102.02 o 
  -3   4   4     1375.79     1263.48     56.40 o 
  -2   4   4     1645.72     1473.41     34.84 o 
  -1   4   4     1104.38     1006.46     32.59 o 
   0   4   4     7036.45     7548.83    111.33 o 
   1   4   4     3876.02     3728.60     81.74 o 
   2   4   4     2285.73     2125.24     47.81 o 
   3   4   4     4902.33     5120.93    109.16 o 
   4   4   4      888.13      916.56     29.07 o 
   5   4   4     1988.09     1913.50     55.57 o 
   6   4   4      418.83      482.89     36.15 o 
   7   4   4      306.93      286.66     20.99 o 
   8   4   4      194.98      211.32     19.39 o 
   9   4   4     1684.87     1736.37     68.11 o 
  10   4   4      936.09      930.90     34.98 o 
  11   4   4      537.72      540.06     35.85 o 
  12   4   4      406.28      356.37     58.74 o 
  13   4   4      334.14      349.56     53.73 o 
  14   4   4      203.05      252.37     61.98 o 
 -16   5   4       12.93       12.45     45.01 o 
 -15   5   4        8.79       34.14     48.01 o 
 -14   5   4       10.81       24.44     15.81 o 
 -13   5   4        0.31       10.58     19.74 o 
 -12   5   4        4.29        0.00     10.41 o 
 -11   5   4       15.78       22.57     21.40 o 
 -10   5   4       24.48       27.90     20.82 o 
  -9   5   4       11.11       14.76     10.83 o 
  -8   5   4        2.22       21.39     13.37 o 
  -7   5   4        0.00        8.85     12.28 o 
  -6   5   4      182.38      206.82     28.25 o 
  -5   5   4        7.44       23.84      9.48 o 
  -4   5   4     1424.53     1325.75     45.75 o 
  -3   5   4       33.11       13.49      5.69 o 
  -2   5   4       89.05       80.76     13.93 o 
  -1   5   4        2.31        7.78      3.75 o 
   0   5   4     1997.07     2066.86     67.47 o 
   1   5   4      281.61      281.17     24.14 o 
   2   5   4      570.09      528.99     46.15 o 
   3   5   4       23.64       19.39      7.81 o 
   4   5   4        9.07        8.48      3.98 o 
   5   5   4      149.75       97.38     71.19 o 
   6   5   4      427.03      467.58     38.70 o 
   7   5   4        0.48        7.60      6.11 o 
   8   5   4       26.91       25.67      8.21 o 
   9   5   4        2.36       28.77     10.94 o 
  10   5   4       13.39       12.72      6.48 o 
  11   5   4        5.00       32.85      9.26 o 
  12   5   4        0.02       18.30      6.03 o 
  13   5   4        2.93       21.44      6.66 o 
  14   5   4        0.47       13.27      9.43 o 
 -16   6   4       82.27      133.02     53.67 o 
 -15   6   4      136.05      112.39     24.86 o 
 -14   6   4      327.80      303.03     42.72 o 
 -13   6   4      241.03      265.74     69.08 o 
 -12   6   4      369.44      366.48     43.84 o 
 -11   6   4      507.49      570.51     68.50 o 
 -10   6   4      880.16      808.05     97.52 o 
  -9   6   4      540.60      542.30     64.12 o 
  -8   6   4      623.32      632.87     67.87 o 
  -7   6   4     1125.32     1246.07     55.10 o 
  -6   6   4      742.32      714.86     49.17 o 
  -5   6   4     1054.61     1062.80     64.60 o 
  -4   6   4      377.28      356.30     45.38 o 
  -3   6   4     1069.19      968.96     38.25 o 
  -2   6   4      180.61      214.57     16.59 o 
  -1   6   4     1145.94     1107.11     51.34 o 
   0   6   4     2679.77     2780.67     98.73 o 
   1   6   4     2887.09     3049.62    102.04 o 
   2   6   4     3346.29     3316.60    178.01 o 
   3   6   4     3505.70     3891.25    171.28 o 
   4   6   4     2111.74     2198.91     94.79 o 
   5   6   4     1920.30     2007.45     72.46 o 
   6   6   4     1398.50     1280.12     50.71 o 
   7   6   4        1.75       26.59     12.88 o 
   8   6   4      722.89      700.94     34.93 o 
   9   6   4      639.41      629.59     32.01 o 
  10   6   4      307.03      375.95     47.96 o 
  11   6   4      288.90      291.87     53.01 o 
  12   6   4      257.65      203.36     31.17 o 
  13   6   4      191.10      158.39     46.19 o 
 -15   7   4       27.84      112.28     63.17 o 
 -14   7   4        0.63       14.47     20.40 o 
 -13   7   4        1.77       33.86     12.01 o 
 -12   7   4       28.12       65.83     57.13 o 
 -11   7   4        0.93       75.03     38.85 o 
 -10   7   4        0.49       26.32     12.40 o 
  -9   7   4        1.62       64.06     17.96 o 
  -8   7   4       12.45       35.29     12.96 o 
  -7   7   4       25.71       27.14      8.60 o 
  -6   7   4      135.85      156.12     22.06 o 
  -5   7   4       35.94       72.09     15.76 o 
  -4   7   4      188.34      211.89     36.25 o 
  -3   7   4       68.94       64.03      8.96 o 
  -2   7   4       44.15       35.07      8.75 o 
  -1   7   4       69.14       46.16     14.75 o 
   0   7   4      112.47      132.17     22.23 o 
   1   7   4       27.87       36.48     11.68 o 
   2   7   4       27.48       38.15     13.25 o 
   3   7   4      114.64      149.72     35.09 o 
   4   7   4       59.00       67.67     20.49 o 
   5   7   4       29.44       26.95     25.86 o 
   6   7   4      418.14      398.05     44.56 o 
   7   7   4      186.00      220.82     30.47 o 
   8   7   4      475.30      424.78     45.33 o 
   9   7   4        0.01       33.49     12.52 o 
  10   7   4       79.29       64.65     14.85 o 
  11   7   4        1.11        9.88      8.69 o 
  12   7   4        7.66       11.80      5.02 o 
  13   7   4       11.30        6.75      5.72 o 
 -14   8   4       83.17      119.83     40.45 o 
 -13   8   4       27.30       53.72     20.14 o 
 -12   8   4      266.83      354.90     30.77 o 
 -11   8   4       98.01       74.30     20.35 o 
 -10   8   4      551.43      788.47     40.05 o 
  -9   8   4      624.61      661.71     39.98 o 
  -8   8   4      635.27      666.05     39.27 o 
  -7   8   4      952.11     1039.51     46.33 o 
  -6   8   4      790.58      850.25     38.33 o 
  -5   8   4     1297.94     1374.94     61.48 o 
  -4   8   4       44.56       47.20     13.05 o 
  -3   8   4     2375.46     2337.15    108.20 o 
  -2   8   4     1005.85      987.40     79.77 o 
  -1   8   4     1112.68     1198.72     58.63 o 
   0   8   4      832.05      846.01     46.72 o 
   1   8   4     1118.33     1143.21     49.27 o 
   2   8   4     1117.17     1137.40     52.73 o 
   3   8   4      636.98      569.49     37.81 o 
   4   8   4      648.55      682.49     42.13 o 
   5   8   4      298.80      310.72     34.02 o 
   6   8   4     1884.43     1897.66     48.53 o 
   7   8   4      261.18      282.34     29.52 o 
   8   8   4      772.79      790.51     53.12 o 
   9   8   4      363.42      358.53     31.04 o 
  10   8   4      214.22      195.39     51.88 o 
  11   8   4      174.15      126.29     28.09 o 
  12   8   4      128.79      104.92     20.24 o 
 -13   9   4        5.45       65.33     17.49 o 
 -12   9   4        4.88       52.88     20.55 o 
 -11   9   4       17.12       52.37     28.79 o 
 -10   9   4       33.03       81.85     31.60 o 
  -9   9   4        0.98       58.75     16.61 o 
  -8   9   4       19.78       52.69     17.77 o 
  -7   9   4        0.41       28.89     13.30 o 
  -6   9   4        0.38       15.38      8.16 o 
  -5   9   4      110.46      100.12     17.41 o 
  -4   9   4      191.85      172.49     19.27 o 
  -3   9   4       21.58       40.35     14.83 o 
  -2   9   4        1.53       36.89     18.08 o 
  -1   9   4       32.88       18.26      9.94 o 
   0   9   4      405.67      369.77     40.75 o 
   1   9   4       92.78      108.84     14.54 o 
   2   9   4      100.77      105.28     33.04 o 
   3   9   4       19.12       33.66     11.61 o 
   4   9   4      105.97       84.70     37.06 o 
   5   9   4       13.75       34.51     12.60 o 
   6   9   4      115.64      101.64     26.47 o 
   7   9   4        0.64        3.20      7.10 o 
   8   9   4       32.16       39.52     21.05 o 
   9   9   4        7.35       26.49     15.03 o 
  10   9   4       35.22       70.23     28.28 o 
  11   9   4       12.98       20.90     10.22 o 
 -12  10   4      123.56      109.32     17.41 o 
 -11  10   4       35.02       54.50     16.92 o 
 -10  10   4      137.78      159.04     29.77 o 
  -9  10   4      114.39      128.00     22.71 o 
  -8  10   4      329.02      305.10     32.53 o 
  -7  10   4      635.78      638.02     48.99 o 
  -6  10   4      375.30      355.93     40.42 o 
  -5  10   4      292.25      269.72     28.67 o 
  -4  10   4     1076.01     1054.06    110.16 o 
  -3  10   4      949.70     1098.34     58.34 o 
  -2  10   4     1146.62     1248.92     64.12 o 
  -1  10   4      837.34      923.70     49.11 o 
   0  10   4      586.54      623.84     53.00 o 
   1  10   4      684.13      711.45     58.22 o 
   2  10   4      557.82      604.49     33.78 o 
   3  10   4      124.05      140.51     24.89 o 
   4  10   4       91.78      138.74     30.57 o 
   5  10   4      531.04      493.19     34.77 o 
   6  10   4      234.39      268.02     34.90 o 
   7  10   4      239.51      270.31     40.83 o 
   8  10   4      392.89      314.10     59.86 o 
   9  10   4      359.73      285.34     44.94 o 
 -10  11   4        0.02        6.58     13.24 o 
  -9  11   4        5.65       15.33      7.99 o 
  -8  11   4        1.69       29.68      9.12 o 
  -7  11   4       92.98      103.40     21.15 o 
  -6  11   4       15.74       36.86     17.42 o 
  -5  11   4        0.53       38.42     15.09 o 
  -4  11   4       26.25       40.81     14.08 o 
  -3  11   4       40.82       39.06     20.55 o 
  -2  11   4       27.31       25.65     16.33 o 
  -1  11   4       83.34       51.32     25.85 o 
   0  11   4       37.66       45.44     13.80 o 
   1  11   4        1.32       12.12      9.19 o 
   2  11   4       11.52       13.89      8.76 o 
   3  11   4        5.22       21.43      9.60 o 
   4  11   4       11.42       29.81     10.74 o 
   5  11   4        2.29       29.19     12.55 o 
   6  11   4        0.09       19.36     10.08 o 
   7  11   4        0.51       22.31      8.50 o 
   8  11   4       10.13       22.51      9.98 o 
  -8  12   4       95.87       71.84     18.72 o 
  -7  12   4      159.01       84.62     26.78 o 
  -6  12   4      331.04      283.26     38.20 o 
  -5  12   4      159.08      194.48     26.50 o 
  -4  12   4      343.32      335.08     40.14 o 
  -3  12   4      394.92      422.83     39.48 o 
  -2  12   4      483.49      446.07     46.70 o 
  -1  12   4      279.17      245.67     30.27 o 
   0  12   4      278.88      255.45     32.95 o 
   1  12   4      234.92      216.00     37.86 o 
   2  12   4      291.34      292.63     29.43 o 
   3  12   4      238.02      278.59     28.66 o 
   4  12   4      178.35      208.20     28.47 o 
   5  12   4      380.67      259.35     52.88 o 
  -3  13   4        2.75       10.06      6.44 o 
  -2  13   4        1.86       16.38      9.53 o 
  -1  13   4       25.44       67.46     20.61 o 
   0  13   4        0.18       19.22      8.10 o 
   1  13   4        8.91       19.02     10.32 o 
  -7   1   5      515.96      492.26     82.53 o 
  -6   1   5      937.26     1114.19    141.66 o 
  -5   1   5     2782.76     2884.76    132.41 o 
  -4   1   5     2434.75     2864.48    101.57 o 
  -3   1   5     3264.02     3763.19    105.67 o 
  -2   1   5     1564.01     1649.46     42.24 o 
  -1   1   5     3922.54     4188.51     77.37 o 
   0   1   5     3758.26     3833.09    102.40 o 
   1   1   5     1783.33     1893.22    103.46 o 
   2   1   5      708.38      824.20     60.43 o 
   3   1   5     1406.65     1329.17     73.29 o 
   4   1   5     1647.75     1780.52    119.44 o 
   5   1   5     1081.31     1154.84     72.26 o 
   6   1   5     1417.59     1364.55     51.86 o 
   7   1   5     1159.31     1104.06     77.13 o 
   8   1   5     1371.97     1307.73     73.98 o 
   9   1   5      537.31      649.78     98.22 o 
  10   1   5     1313.56     1603.68    109.87 o 
  11   1   5      280.70      376.84     40.96 o 
  12   1   5      292.83      405.39     52.32 o 
  13   1   5      116.89      142.91     35.09 o 
  14   1   5       67.37       53.36     34.35 o 
 -13   2   5       36.36       76.20     30.73 o 
 -12   2   5       27.24       57.05     25.48 o 
 -11   2   5       65.97       40.89     13.74 o 
 -10   2   5        5.24        8.58     13.49 o 
  -9   2   5       14.69        7.91     12.91 o 
  -8   2   5        4.25        1.03      8.84 o 
  -7   2   5      349.66      329.25     32.75 o 
  -6   2   5      848.65      746.27     64.26 o 
  -5   2   5      166.74       40.31     15.91 o 
  -4   2   5      115.47      128.03     13.25 o 
  -3   2   5      101.76      103.91     10.90 o 
  -2   2   5      811.26      814.94     27.89 o 
  -1   2   5       19.58       18.29      4.65 o 
   0   2   5      441.17      427.84     23.08 o 
   1   2   5     1656.24     1715.17     91.79 o 
   2   2   5        2.92       10.49      4.33 o 
   3   2   5       12.79        5.31      4.49 o 
   4   2   5        5.72        3.83      4.89 o 
   5   2   5       82.21       62.12     16.37 o 
   6   2   5       36.15       15.69      5.70 o 
   7   2   5       18.16       11.04      3.78 o 
   8   2   5       24.35       11.48      7.25 o 
   9   2   5       73.90       26.90     12.92 o 
  10   2   5       64.30       33.68     12.59 o 
  11   2   5       25.37       59.92     21.78 o 
  12   2   5        8.39       11.15     13.88 o 
  13   2   5        1.53       30.38     16.04 o 
  14   2   5        1.25       38.32     15.79 o 
 -16   3   5       88.73       32.23     18.65 o 
 -15   3   5       83.28       30.98     27.07 o 
 -14   3   5      111.33      154.65     51.13 o 
 -13   3   5      122.42      116.01     41.06 o 
 -12   3   5      297.31      100.52     43.14 o 
 -11   3   5      261.30      330.20     53.30 o 
 -10   3   5      496.97      497.42     58.21 o 
  -9   3   5      363.68      383.17     63.62 o 
  -8   3   5     2526.31     2763.34    155.49 o 
  -7   3   5     1562.86     1779.93     85.75 o 
  -6   3   5      965.60      985.46     72.70 o 
  -5   3   5     1386.71     1462.84     79.82 o 
  -4   3   5     1723.13     1795.71     75.32 o 
  -3   3   5     1196.11     1244.97     38.11 o 
  -2   3   5     1866.37     1896.80     49.90 o 
  -1   3   5     2397.28     2416.75     58.16 o 
   0   3   5     4343.38     4343.37     94.71 o 
   1   3   5     4617.75     4765.27    125.00 o 
   2   3   5     1542.42     1492.99     42.10 o 
   3   3   5     1673.54     1578.67     76.95 o 
   4   3   5     1580.56     1462.44     36.79 o 
   5   3   5      418.92      378.24     17.01 o 
   6   3   5       27.37       35.19      6.90 o 
   7   3   5     1205.09     1105.91     75.68 o 
   8   3   5      511.47      442.89     28.96 o 
   9   3   5      735.17      703.81     29.71 o 
  10   3   5      409.35      366.19     28.70 o 
  11   3   5      480.59      503.39     41.03 o 
  12   3   5      394.61      419.16     60.78 o 
  13   3   5      181.23      128.53     38.27 o 
  14   3   5      207.98      155.78     34.89 o 
 -16   4   5        0.36       59.71     29.31 o 
 -15   4   5       11.67       26.57     22.65 o 
 -14   4   5        5.51       10.66      9.91 o 
 -13   4   5        9.44       16.74     14.57 o 
 -12   4   5        0.35       24.40     22.90 o 
 -11   4   5       15.17        2.33     10.16 o 
 -10   4   5       15.20       20.74     19.57 o 
  -9   4   5        5.36       35.04     27.36 o 
  -8   4   5       14.56       25.15     11.45 o 
  -7   4   5      248.16      217.10     34.15 o 
  -6   4   5        5.78       17.05      8.36 o 
  -5   4   5       39.89       17.71     19.40 o 
  -4   4   5        0.11        9.72      5.76 o 
  -3   4   5        6.00       26.10      6.84 o 
  -2   4   5      152.70      132.30     11.93 o 
  -1   4   5       98.10       96.67      8.52 o 
   0   4   5       94.86      101.77      8.70 o 
   1   4   5       42.55       28.47      5.81 o 
   2   4   5       77.55       84.19      7.78 o 
   3   4   5      144.99      143.40     12.97 o 
   4   4   5      139.16      145.69     12.94 o 
   5   4   5        6.57       16.23      5.24 o 
   6   4   5      803.04      651.85     43.33 o 
   7   4   5      366.71      340.24     53.45 o 
   8   4   5       24.70        7.37      5.55 o 
   9   4   5        9.76       12.09      5.73 o 
  10   4   5        8.27       33.25     20.73 o 
  11   4   5        5.43       42.29     12.49 o 
  12   4   5        0.23       18.61     14.01 o 
  13   4   5        0.02       25.43     14.08 o 
 -16   5   5       87.84        3.16     16.82 o 
 -15   5   5      108.03      129.91     45.55 o 
 -14   5   5       58.75      105.93     31.56 o 
 -13   5   5      217.42      141.49     62.96 o 
 -12   5   5      277.78      282.06     82.20 o 
 -11   5   5      268.65      297.06     83.11 o 
 -10   5   5      520.90      577.45     85.69 o 
  -9   5   5      791.98      748.85     74.96 o 
  -8   5   5      771.10      909.93     74.95 o 
  -7   5   5     2217.18     2190.49    121.28 o 
  -6   5   5     1246.42     1304.57     75.71 o 
  -5   5   5      566.51      655.94     73.76 o 
  -4   5   5      973.12     1009.39     74.74 o 
  -3   5   5      317.92      316.23     48.79 o 
  -2   5   5     1560.64     1568.24     62.36 o 
  -1   5   5      958.70      906.42     76.91 o 
   0   5   5     1620.80     1473.31     54.10 o 
   1   5   5     1171.47     1115.75     75.53 o 
   2   5   5     1366.56     1265.63     56.90 o 
   3   5   5     1878.10     1693.00     81.94 o 
   4   5   5     1308.41     1214.66     69.86 o 
   5   5   5      384.52      373.17     21.81 o 
   6   5   5      385.98      364.98     42.92 o 
   7   5   5     3339.84     3262.59    107.39 o 
   8   5   5      716.40      655.55     27.67 o 
   9   5   5      468.35      448.35     44.16 o 
  10   5   5      609.57      506.29     54.62 o 
  11   5   5      216.85      182.94     35.56 o 
  12   5   5      107.16      141.74     58.30 o 
  13   5   5       56.38       64.87     35.14 o 
 -15   6   5        6.47       84.01     42.68 o 
 -14   6   5       31.88       20.57     28.90 o 
 -13   6   5       20.89       15.24     12.33 o 
 -12   6   5        7.15       26.90     15.99 o 
 -11   6   5        8.25       13.91     21.90 o 
 -10   6   5       44.85       48.78     19.55 o 
  -9   6   5       11.04       14.03     12.06 o 
  -8   6   5      327.74      360.98     45.18 o 
  -7   6   5      149.09      121.06     50.57 o 
  -6   6   5      118.54       99.67     20.56 o 
  -5   6   5      284.09      306.13     36.71 o 
  -4   6   5      107.70       96.82     16.67 o 
  -3   6   5      122.78      110.87     23.56 o 
  -2   6   5        0.33       18.27      6.62 o 
  -1   6   5        1.81        4.44      3.83 o 
   0   6   5        0.03       22.14      8.91 o 
   1   6   5       13.80       29.08     16.39 o 
   2   6   5       10.56       18.07      8.93 o 
   3   6   5       35.01       56.94     16.98 o 
   4   6   5       69.30       82.37     33.76 o 
   5   6   5      157.76      149.70     32.34 o 
   6   6   5       80.80       21.79     21.19 o 
   7   6   5       80.41       66.99     13.71 o 
   8   6   5        0.03        3.05      3.36 o 
   9   6   5        2.07       10.06     12.04 o 
  10   6   5       28.92       27.61     16.42 o 
  11   6   5       21.87       57.47     21.99 o 
  12   6   5        8.19       41.39     29.98 o 
 -14   7   5       61.93      138.54     63.58 o 
 -13   7   5       74.13      120.95     46.80 o 
 -12   7   5      267.99      327.18     34.52 o 
 -11   7   5      430.86      424.45     72.83 o 
 -10   7   5      375.53      370.28     34.19 o 
  -9   7   5      619.76      652.77     64.52 o 
  -8   7   5      956.62     1190.40     66.61 o 
  -7   7   5     1271.66     1361.70     69.88 o 
  -6   7   5       36.31       57.66     12.93 o 
  -5   7   5     1265.92     1396.92     73.10 o 
  -4   7   5      293.67      327.47     36.88 o 
  -3   7   5      269.49      240.40     23.56 o 
  -2   7   5      472.14      465.08     71.59 o 
  -1   7   5      790.20      842.39     54.88 o 
   0   7   5     1307.53     1314.24     56.93 o 
   1   7   5     1111.28     1236.69     84.35 o 
   2   7   5     1774.42     1839.01     69.98 o 
   3   7   5      634.16      665.49     45.23 o 
   4   7   5     2135.01     2278.81     72.71 o 
   5   7   5      447.99      514.17     57.28 o 
   6   7   5      604.61      645.68     39.40 o 
   7   7   5      450.29      413.40     63.71 o 
   8   7   5      462.58      392.79     52.52 o 
   9   7   5      310.31      275.85     25.30 o 
  10   7   5      149.31      127.02     27.96 o 
  11   7   5      192.05      188.01     73.29 o 
 -13   8   5       27.87       37.52     13.72 o 
 -12   8   5        1.36       30.99     18.29 o 
 -11   8   5        9.16       31.92     20.07 o 
 -10   8   5       52.49       72.08     24.40 o 
  -9   8   5       23.87       49.35     14.95 o 
  -8   8   5      122.44      130.86     17.32 o 
  -7   8   5       17.86       45.08     30.56 o 
  -6   8   5       77.78      105.82     17.23 o 
  -5   8   5        0.81       42.47     12.98 o 
  -4   8   5      106.13       90.93     19.59 o 
  -3   8   5       72.47       67.87     11.95 o 
  -2   8   5       12.58       35.75     12.85 o 
  -1   8   5       17.04       34.65     12.23 o 
   0   8   5       21.74       19.96     11.48 o 
   1   8   5       11.94       23.16     16.02 o 
   2   8   5        1.34       17.19      9.73 o 
   3   8   5      107.32      124.72     33.38 o 
   4   8   5        0.00       16.43     14.93 o 
   5   8   5       18.79       28.91     10.24 o 
   6   8   5        7.46       20.95     12.00 o 
   7   8   5       69.61       48.72     28.54 o 
   8   8   5        0.00       29.87      9.83 o 
   9   8   5        0.03       13.54      7.18 o 
  10   8   5        0.58       16.18     32.77 o 
 -12   9   5      104.54      150.52     34.87 o 
 -11   9   5      187.67      180.42     25.58 o 
 -10   9   5      177.40      135.24     22.07 o 
  -9   9   5      248.49      297.04     24.94 o 
  -8   9   5      298.48      336.85     36.51 o 
  -7   9   5      103.75      113.22     23.74 o 
  -6   9   5       94.47      106.75     21.17 o 
  -5   9   5      933.16      888.69     78.28 o 
  -4   9   5      889.44     1107.66     74.74 o 
  -3   9   5      761.81      713.71     84.88 o 
  -2   9   5     1066.89     1113.97     58.23 o 
  -1   9   5     1214.32     1306.61     51.48 o 
   0   9   5      879.95      902.79     48.31 o 
   1   9   5      520.22      610.35     45.01 o 
   2   9   5      366.56      399.59     51.88 o 
   3   9   5      201.09      239.45     37.39 o 
   4   9   5      436.54      482.51     42.96 o 
   5   9   5      462.46      505.22     49.60 o 
   6   9   5      188.46      244.28     27.98 o 
   7   9   5      209.47      137.91     22.79 o 
   8   9   5      289.96      313.74     43.90 o 
   9   9   5       93.62       82.90     28.85 o 
 -11  10   5       17.23       51.04     19.20 o 
 -10  10   5        8.52       48.45     13.20 o 
  -9  10   5        1.49       15.68     13.05 o 
  -8  10   5        0.10       11.44      9.39 o 
  -7  10   5       16.15       35.95     12.12 o 
  -6  10   5       38.97       38.73     14.09 o 
  -5  10   5       14.39       25.22     10.72 o 
  -4  10   5       34.36       48.53     21.30 o 
  -3  10   5       41.04       47.58     12.57 o 
  -2  10   5        7.91       20.99     12.09 o 
  -1  10   5       79.87       82.78     21.81 o 
   0  10   5       35.83       30.98     11.22 o 
   1  10   5        6.79       13.17     12.32 o 
   2  10   5        5.99       30.53     19.01 o 
   3  10   5        2.68       47.46     13.17 o 
   4  10   5       23.25       16.67      8.74 o 
   5  10   5       36.38       50.78     13.52 o 
   6  10   5        3.20       38.86     12.89 o 
   7  10   5        0.00        8.36     10.43 o 
   8  10   5        0.00       17.87      9.93 o 
  -9  11   5       93.69       52.23     30.88 o 
  -8  11   5      214.99      205.63     33.81 o 
  -7  11   5       21.57       28.52     10.24 o 
  -6  11   5      228.53      221.01     28.86 o 
  -5  11   5      283.06      280.11     52.01 o 
  -4  11   5      376.27      368.42     34.80 o 
  -3  11   5      385.29      382.74     36.24 o 
  -2  11   5      453.96      425.32     39.08 o 
  -1  11   5      422.90      432.86     45.84 o 
   0  11   5      506.62      537.45     36.76 o 
   1  11   5      342.06      370.45     32.87 o 
   2  11   5      130.07      152.94     25.65 o 
   3  11   5      395.31      418.46     48.60 o 
   4  11   5      189.88      113.75     23.68 o 
   5  11   5      298.29      275.45     40.89 o 
   6  11   5      141.34      113.34     21.55 o 
  -6  12   5       14.81       42.07     18.10 o 
  -5  12   5        2.64       18.29      7.84 o 
  -4  12   5        6.56       29.98     15.11 o 
  -3  12   5        3.72        8.55      7.07 o 
  -2  12   5        2.74       24.40     13.79 o 
  -1  12   5        4.56       30.21     10.45 o 
   0  12   5        9.09       18.23      9.98 o 
   1  12   5       21.68       16.51     15.22 o 
   2  12   5        3.05        9.87      7.01 o 
   3  12   5        4.07       21.63      7.88 o 
  -7   0   6      728.01      771.99    146.07 o 
  -6   0   6      471.74      646.66     82.20 o 
  -5   0   6      477.98      585.12    102.93 o 
  -4   0   6      757.46      745.01     86.61 o 
  -3   0   6     1861.03     1847.49     77.26 o 
  -2   0   6     1266.27     1389.59    163.98 o 
  -1   0   6     3386.22     3820.15    205.78 o 
   0   0   6     1018.99      991.35     96.02 o 
   1   0   6     1155.09     1377.76    105.51 o 
   2   0   6     2191.85     2085.71    176.38 o 
   3   0   6     1063.22     1115.77    110.51 o 
   4   0   6     1312.33     1384.18    152.57 o 
   5   0   6      610.72      745.34    115.92 o 
   6   0   6     1921.69     2386.68    205.20 o 
   7   0   6      494.47      606.52     94.35 o 
   8   0   6      944.60      950.13    149.57 o 
   9   0   6     1127.37     1346.95    131.66 o 
  10   0   6      220.22      224.77     92.52 o 
  11   0   6       88.15      177.72     59.63 o 
  12   0   6      122.09      117.84     51.13 o 
  13   0   6       87.48       69.70     37.48 o 
  -8   1   6      150.94      123.09     30.40 o 
  -7   1   6        0.89       61.29     61.46 o 
  -6   1   6       36.61       14.01     15.03 o 
  -5   1   6       67.69       70.41     22.32 o 
  -4   1   6       99.64       84.14     24.90 o 
  -3   1   6      246.27      236.71     17.02 o 
  -2   1   6       57.09       47.29      6.72 o 
  -1   1   6        1.26        7.39      4.70 o 
   0   1   6       50.39       53.69      6.04 o 
   1   1   6       38.65       27.75     20.17 o 
   2   1   6      108.89      108.77     20.94 o 
   3   1   6        1.14        0.00      8.11 o 
   4   1   6        6.36       27.43     33.52 o 
   5   1   6      659.62      703.81     75.48 o 
   6   1   6       17.43        8.15     12.69 o 
   7   1   6       15.20       41.37     23.86 o 
   8   1   6       45.02       42.42     20.51 o 
   9   1   6       10.39       49.20     22.65 o 
  10   1   6       12.00       20.48     15.15 o 
  11   1   6       27.74       80.22     22.55 o 
  12   1   6        1.12       40.07     17.32 o 
  13   1   6       12.99       23.55     12.76 o 
 -10   2   6     1047.12     1254.34     92.52 o 
  -9   2   6      329.11      352.85     45.97 o 
  -8   2   6       79.34      128.70     56.13 o 
  -7   2   6      567.72      599.76     49.53 o 
  -6   2   6      782.47      735.16     70.33 o 
  -5   2   6      773.25      898.42     50.07 o 
  -4   2   6      525.79      560.53     52.93 o 
  -3   2   6     2868.89     3075.42    104.01 o 
  -2   2   6     2174.87     2271.05     76.64 o 
  -1   2   6     4452.96     4671.83    158.94 o 
   0   2   6     2122.50     2253.15     78.47 o 
   1   2   6     1238.87     1316.40    118.54 o 
   2   2   6     1860.12     1857.01     96.82 o 
   3   2   6      849.14      856.05     44.35 o 
   4   2   6      635.83      632.91     58.09 o 
   5   2   6        7.04       14.32      9.95 o 
   6   2   6     1317.17     1407.01     52.16 o 
   7   2   6      597.60      569.71     71.66 o 
   8   2   6      139.08      145.05     32.75 o 
   9   2   6     1011.17     1069.33     86.06 o 
  10   2   6      347.46      339.64     49.25 o 
  11   2   6      259.39      330.86     42.69 o 
  12   2   6      265.12      221.01     49.80 o 
  13   2   6      145.13       95.02     28.06 o 
 -14   3   6       12.54       11.49     13.91 o 
 -13   3   6       33.99       12.66     11.08 o 
 -12   3   6       18.77       17.82     16.66 o 
 -11   3   6        0.21       23.32     17.24 o 
 -10   3   6      210.87      194.12     59.88 o 
  -9   3   6      170.88       89.51     79.41 o 
  -8   3   6        7.06       24.98     13.24 o 
  -7   3   6        0.26       11.05     11.80 o 
  -6   3   6       86.50      120.49     21.02 o 
  -5   3   6       45.37       36.05     12.51 o 
  -4   3   6       94.13      102.60     16.86 o 
  -3   3   6      857.63      800.04     48.76 o 
  -2   3   6       25.16       30.67      7.46 o 
  -1   3   6        0.01        2.15      3.85 o 
   0   3   6       93.41       71.07     14.29 o 
   1   3   6       26.34       14.79      9.78 o 
   2   3   6       44.79       28.49      7.78 o 
   3   3   6      130.22      116.15     21.19 o 
   4   3   6       66.77       52.96     20.73 o 
   5   3   6       94.02       77.04     29.11 o 
   6   3   6      180.08      143.09     28.56 o 
   7   3   6       36.41        9.49     12.09 o 
   8   3   6       39.69       37.62     24.69 o 
   9   3   6        0.10       70.16     29.30 o 
  10   3   6        4.55       11.68     20.28 o 
  11   3   6        0.01       26.27     14.39 o 
  12   3   6        5.14       23.73     33.31 o 
 -15   4   6       55.15       47.30     27.48 o 
 -14   4   6       76.70       33.98     20.15 o 
 -13   4   6      168.69      154.73     69.95 o 
 -12   4   6      126.42      149.40     68.21 o 
 -11   4   6      158.97      172.47     40.31 o 
 -10   4   6      529.80      562.12     57.19 o 
  -9   4   6     1091.21     1117.18     72.39 o 
  -8   4   6      336.50      409.26     47.70 o 
  -7   4   6      313.18      388.33     54.32 o 
  -6   4   6      977.47     1005.30     60.53 o 
  -5   4   6      251.26      264.99     32.47 o 
  -4   4   6     1165.66     1187.67     68.86 o 
  -3   4   6     2412.82     2476.00    102.74 o 
  -2   4   6     1478.30     1603.72     54.80 o 
  -1   4   6     1871.37     1834.57     59.71 o 
   0   4   6     1816.52     1794.39     54.51 o 
   1   4   6      880.18      838.12     57.66 o 
   2   4   6      640.07      535.68     74.27 o 
   3   4   6      317.10      329.12     25.25 o 
   4   4   6      123.63      153.81     24.22 o 
   5   4   6     1266.81     1262.05     47.55 o 
   6   4   6     1058.73      979.10     53.49 o 
   7   4   6      899.93      937.07     71.46 o 
   8   4   6      425.26      444.08     52.85 o 
   9   4   6      472.47      380.41     81.74 o 
  10   4   6      236.44      184.95     57.67 o 
  11   4   6      171.11      105.14     24.54 o 
  12   4   6       71.49       35.64     24.73 o 
 -15   5   6        4.93       20.49     18.90 o 
 -14   5   6        0.26       26.07     21.90 o 
 -13   5   6       11.48       32.65     24.57 o 
 -12   5   6        0.80       30.98     26.23 o 
 -11   5   6       13.71       26.73     13.07 o 
 -10   5   6        0.61       31.17     15.16 o 
  -9   5   6       42.69       68.37     23.32 o 
  -8   5   6       63.98      113.82     42.60 o 
  -7   5   6      389.23      484.44     47.62 o 
  -6   5   6      136.89      151.18     20.34 o 
  -5   5   6       35.12       61.02     15.85 o 
  -4   5   6       19.90       18.58     11.99 o 
  -3   5   6       70.38       67.17     11.97 o 
  -2   5   6        0.70       11.59      5.16 o 
  -1   5   6       90.72       82.44     12.37 o 
   0   5   6       90.53      110.31     12.65 o 
   1   5   6       71.05       48.37      6.93 o 
   2   5   6       47.50       29.01      8.98 o 
   3   5   6        7.24       12.93      6.02 o 
   4   5   6        4.17        6.58      5.03 o 
   5   5   6       83.05       72.37     15.12 o 
   6   5   6        4.09       19.59     12.63 o 
   7   5   6        1.68        3.96      4.65 o 
   8   5   6        0.70        5.84      8.38 o 
   9   5   6        1.43       14.66     18.24 o 
  10   5   6       13.68       62.38     30.15 o 
  11   5   6        8.90       47.47     34.64 o 
 -14   6   6       54.95       51.05     27.90 o 
 -13   6   6      120.78      161.31     30.73 o 
 -12   6   6       56.80       14.82     24.73 o 
 -11   6   6      222.36      247.92     75.37 o 
 -10   6   6      280.88      306.16     47.27 o 
  -9   6   6      927.98      873.45     72.92 o 
  -8   6   6      635.00      732.90     36.02 o 
  -7   6   6      626.37      678.43     64.89 o 
  -6   6   6     1092.03     1016.83     71.88 o 
  -5   6   6      341.96      360.94     33.17 o 
  -4   6   6      789.07      846.33     46.68 o 
  -3   6   6      565.55      570.34     44.04 o 
  -2   6   6      341.33      358.93     34.84 o 
  -1   6   6      337.60      362.37     40.90 o 
   0   6   6      670.95      688.52     37.19 o 
   1   6   6      295.74      322.41     22.53 o 
   2   6   6      940.24     1099.27     70.84 o 
   3   6   6      632.47      589.41     27.23 o 
   4   6   6      370.14      379.41     43.86 o 
   5   6   6     1793.57     1809.65     53.08 o 
   6   6   6     1005.10     1042.32     65.75 o 
   7   6   6      579.38      560.19     53.58 o 
   8   6   6      467.06      463.27     38.83 o 
   9   6   6      277.13      297.89     69.29 o 
  10   6   6      191.17      180.55     37.89 o 
  11   6   6      115.97      123.25     49.63 o 
 -13   7   6        3.54       20.57     14.41 o 
 -12   7   6        9.65       14.74     15.82 o 
 -11   7   6       26.76       13.07     11.60 o 
 -10   7   6        7.78       37.18     23.84 o 
  -9   7   6       25.13       19.35      8.41 o 
  -8   7   6        0.01       20.67     13.17 o 
  -7   7   6      218.88      207.78     29.52 o 
  -6   7   6      149.60      119.29     19.71 o 
  -5   7   6       19.57       12.70      9.26 o 
  -4   7   6       48.36       62.08     11.51 o 
  -3   7   6       38.67       40.75     11.28 o 
  -2   7   6        0.83       20.65     10.13 o 
  -1   7   6        7.01       18.53      9.40 o 
   0   7   6       99.29      126.85     28.72 o 
   1   7   6        6.10       42.60     15.66 o 
   2   7   6      172.05      184.14     27.23 o 
   3   7   6        9.93        9.13      7.96 o 
   4   7   6      271.58      276.20     21.41 o 
   5   7   6       39.63       29.89      9.25 o 
   6   7   6        1.49       29.46     16.53 o 
   7   7   6       14.84       12.13      8.25 o 
   8   7   6       16.68       47.33     28.61 o 
   9   7   6        6.24       25.57     26.23 o 
  10   7   6        2.44       54.88     42.39 o 
 -12   8   6       94.32      142.18     54.63 o 
 -11   8   6      156.39      172.98     30.87 o 
 -10   8   6      200.52      227.06     24.20 o 
  -9   8   6      133.40      139.73     21.70 o 
  -8   8   6      112.39      100.69     20.45 o 
  -7   8   6      233.43      279.67     27.98 o 
  -6   8   6      591.94      605.77     56.62 o 
  -5   8   6      474.93      450.48     35.33 o 
  -4   8   6      482.48      543.57     73.79 o 
  -3   8   6      734.05      747.82     43.25 o 
  -2   8   6      899.58      957.01     82.00 o 
  -1   8   6      815.90      855.49     53.09 o 
   0   8   6      561.98      585.43     36.43 o 
   1   8   6      200.12      259.18     38.04 o 
   2   8   6      669.18      658.53     52.81 o 
   3   8   6      682.65      731.94     43.06 o 
   4   8   6       89.03       93.55     24.37 o 
   5   8   6      212.02      176.58     29.52 o 
   6   8   6      447.54      509.27     38.84 o 
   7   8   6      224.23      143.87     64.00 o 
   8   8   6      156.65      135.96     38.60 o 
   9   8   6      292.15      255.67     73.45 o 
 -11   9   6       17.87       57.85     16.08 o 
 -10   9   6        0.00       66.58     21.91 o 
  -9   9   6       39.05       60.39     12.76 o 
  -8   9   6       51.57       73.36     22.63 o 
  -7   9   6       58.64       56.49     21.13 o 
  -6   9   6        1.83       22.32     12.54 o 
  -5   9   6        0.24       16.33      8.42 o 
  -4   9   6       21.04       23.50     10.99 o 
  -3   9   6       21.80       25.37     11.75 o 
  -2   9   6        0.09       23.25     11.17 o 
  -1   9   6        0.98       14.63     10.76 o 
   0   9   6        3.96       27.93     10.11 o 
   1   9   6       38.59       77.54     58.44 o 
   2   9   6       29.26       16.62      8.08 o 
   3   9   6       85.84       52.60     22.17 o 
   4   9   6       37.52       45.92     12.89 o 
   5   9   6       10.68       44.75     12.28 o 
   6   9   6        8.70       14.13     15.03 o 
   7   9   6       10.40       20.32     32.90 o 
  -9  10   6       39.79       54.75     16.11 o 
  -8  10   6      131.08       95.19     21.77 o 
  -7  10   6      215.66      146.49     27.27 o 
  -6  10   6      341.41      304.90     30.80 o 
  -5  10   6      313.70      300.75     38.44 o 
  -4  10   6      316.30      300.26     24.33 o 
  -3  10   6      237.08      244.50     37.88 o 
  -2  10   6      371.59      382.35     45.95 o 
  -1  10   6      287.78      225.08     42.52 o 
   0  10   6      158.47      167.86     32.46 o 
   1  10   6      363.59      403.67     34.34 o 
   2  10   6      498.82      426.55     36.51 o 
   3  10   6      577.80      627.19     42.57 o 
   4  10   6      200.72      154.28     40.99 o 
   5  10   6      449.89      467.48     48.19 o 
   6  10   6      131.35      144.23     30.30 o 
  -6  11   6        0.75       31.65     10.54 o 
  -5  11   6        0.15       36.02     22.78 o 
  -4  11   6        0.04        9.01      7.26 o 
  -3  11   6        8.43       23.41     10.60 o 
  -2  11   6        2.10       13.92      7.85 o 
  -1  11   6        1.19       12.42      7.35 o 
   0  11   6        6.36        8.27      7.15 o 
   1  11   6        3.20       39.25     13.47 o 
   2  11   6        7.82       14.37      8.46 o 
   3  11   6        8.40       13.25      8.48 o 
  -8   1   7      601.84      766.66    136.41 o 
  -7   1   7      538.48      612.00     60.38 o 
  -6   1   7      461.04      515.55     60.45 o 
  -5   1   7       63.44       27.62     16.31 o 
  -4   1   7     1075.51     1136.19     83.06 o 
  -3   1   7      643.57      523.32     37.43 o 
  -2   1   7      404.86      353.93     17.50 o 
  -1   1   7      740.30      624.96     29.69 o 
   0   1   7     1216.99     1074.25     50.81 o 
   1   1   7     1447.04     1723.58    174.43 o 
   2   1   7      768.82      759.08    111.51 o 
   3   1   7      836.27      961.97    104.81 o 
   4   1   7      889.61      902.12     61.95 o 
   5   1   7      584.15      555.46    214.44 o 
   6   1   7      731.75      715.44     80.40 o 
   7   1   7      766.05      814.97     72.01 o 
   8   1   7      219.57      175.72     48.76 o 
   9   1   7      268.56      296.28     43.87 o 
  10   1   7      159.21      129.10     39.47 o 
  11   1   7      131.86       95.09     82.86 o 
  -9   2   7        6.00       16.32     12.49 o 
  -8   2   7      126.22      168.39     33.14 o 
  -7   2   7        0.03       13.16     10.33 o 
  -6   2   7       84.27      110.34     38.89 o 
  -5   2   7       19.00       44.14     19.95 o 
  -4   2   7       21.08       10.69     10.58 o 
  -3   2   7      105.60       55.87     19.44 o 
  -2   2   7       72.45       61.51     17.87 o 
  -1   2   7      257.00      189.52     15.61 o 
   0   2   7       34.71       14.24      5.87 o 
   1   2   7        7.50       12.17      6.40 o 
   2   2   7       15.89       25.44     35.14 o 
   3   2   7      632.12      572.89     57.73 o 
   4   2   7       44.62       62.08     21.25 o 
   5   2   7      198.76      221.53     37.15 o 
   6   2   7       20.21       33.13     17.24 o 
   7   2   7       19.79       41.51     39.47 o 
   8   2   7        1.33       26.94     21.36 o 
   9   2   7        2.90       38.01     17.41 o 
  10   2   7       15.17       12.83     22.07 o 
  11   2   7       21.17       29.19     17.37 o 
 -11   3   7      386.78      428.22     64.96 o 
 -10   3   7       99.70      141.24     25.33 o 
  -9   3   7      220.48      265.73     53.39 o 
  -8   3   7      218.01      218.25     34.00 o 
  -7   3   7      443.64      460.15     82.35 o 
  -6   3   7      248.12      272.42     35.42 o 
  -5   3   7      882.65      898.04     65.39 o 
  -4   3   7     1055.62     1120.64     46.94 o 
  -3   3   7     1294.31     1334.49     66.71 o 
  -2   3   7     1432.83     1337.37     55.79 o 
  -1   3   7      720.72      705.80     39.51 o 
   0   3   7      717.75      670.50     36.80 o 
   1   3   7     1104.63     1170.25     93.72 o 
   2   3   7      304.62      286.85     28.67 o 
   3   3   7      118.84       76.08     63.39 o 
   4   3   7     1849.80     1814.89     97.44 o 
   5   3   7      514.95      492.23     44.96 o 
   6   3   7      296.90      307.28     44.02 o 
   7   3   7      458.07      449.54     86.19 o 
   8   3   7      337.64      301.39     52.18 o 
   9   3   7      242.71      179.70     46.33 o 
  10   3   7       74.16       30.13     13.04 o 
  11   3   7      133.02       87.49     27.38 o 
 -14   4   7       25.41       37.64     25.57 o 
 -13   4   7        1.14        3.50      9.58 o 
 -12   4   7       34.23       13.82     20.40 o 
 -11   4   7        5.79       10.08     11.08 o 
 -10   4   7        0.31       26.89     11.12 o 
  -9   4   7       44.83       16.67      9.33 o 
  -8   4   7       68.11       17.78     11.34 o 
  -7   4   7       25.49        9.17     15.53 o 
  -6   4   7       10.02       26.91     12.33 o 
  -5   4   7        2.97       17.73      9.70 o 
  -4   4   7       13.39       16.28      6.35 o 
  -3   4   7        4.71       16.47     21.92 o 
  -2   4   7       22.40        7.67      9.49 o 
  -1   4   7       53.25       48.30     10.73 o 
   0   4   7        4.15        1.94      3.14 o 
   1   4   7       31.52       28.71      7.24 o 
   2   4   7        0.33       11.46      6.43 o 
   3   4   7        0.39       26.47      9.61 o 
   4   4   7      281.96      257.70     95.69 o 
   5   4   7        1.14        5.38      7.96 o 
   6   4   7        2.53       23.63     16.32 o 
   7   4   7       20.76       13.16      8.84 o 
   8   4   7       20.82       42.37     18.21 o 
   9   4   7       25.89       70.95     30.40 o 
  10   4   7        2.26        9.16     11.49 o 
 -14   5   7       38.97       29.81     23.90 o 
 -13   5   7      104.03       61.04     26.07 o 
 -12   5   7       77.17      136.49     54.55 o 
 -11   5   7      389.50      427.22     75.53 o 
 -10   5   7      275.43      240.80     62.91 o 
  -9   5   7      151.93      213.57     51.74 o 
  -8   5   7      186.28      211.06     28.15 o 
  -7   5   7      216.78      261.88     38.07 o 
  -6   5   7      621.13      755.44     41.60 o 
  -5   5   7      693.18      729.12     68.66 o 
  -4   5   7      653.91      697.39     43.85 o 
  -3   5   7      818.91      856.91    120.55 o 
  -2   5   7      942.96      953.42     40.37 o 
  -1   5   7      523.99      476.06     25.83 o 
   0   5   7      415.35      435.43     25.37 o 
   1   5   7      351.45      331.38    109.22 o 
   2   5   7       68.61       79.48     15.97 o 
   3   5   7      936.14      968.78     62.46 o 
   4   5   7      997.73     1060.30     46.71 o 
   5   5   7      377.12      324.21     73.66 o 
   6   5   7      544.74      565.88    117.67 o 
   7   5   7      236.98      299.72     62.46 o 
   8   5   7      313.92      441.21    137.33 o 
   9   5   7      182.53      198.62     63.96 o 
  10   5   7       59.64       82.03     42.47 o 
 -13   6   7        1.77        2.50     10.66 o 
 -12   6   7       27.74       33.81     20.57 o 
 -11   6   7       18.40       20.92     20.15 o 
 -10   6   7       10.10       11.84     19.20 o 
  -9   6   7       20.51       48.49     17.12 o 
  -8   6   7        7.48       28.34     10.25 o 
  -7   6   7       15.45       14.49      8.09 o 
  -6   6   7       46.99       46.91     27.30 o 
  -5   6   7        1.95       10.57      8.55 o 
  -4   6   7        7.79       13.49      9.01 o 
  -3   6   7        6.02       15.57     13.60 o 
  -2   6   7        3.40       11.05     10.97 o 
  -1   6   7       17.37       20.28     10.27 o 
   0   6   7      146.97      141.96     21.26 o 
   1   6   7       55.38       59.01     10.94 o 
   2   6   7       23.13       24.84     13.19 o 
   3   6   7       23.68       18.86     10.42 o 
   4   6   7        3.93       33.11     59.54 o 
   5   6   7        1.15       74.70     38.31 o 
   6   6   7        0.43       65.96     37.23 o 
   7   6   7        9.83       79.78     34.06 o 
   8   6   7        2.07        7.99     17.32 o 
   9   6   7        2.41       15.41     24.23 o 
 -12   7   7       83.08       90.06     28.70 o 
 -11   7   7       98.16       79.10     22.53 o 
 -10   7   7      161.88      171.38     27.17 o 
  -9   7   7       11.08       36.10     17.48 o 
  -8   7   7      476.32      441.38     38.39 o 
  -7   7   7      259.40      293.15     31.46 o 
  -6   7   7      288.78      356.94     31.73 o 
  -5   7   7      618.27      645.50     46.07 o 
  -4   7   7      659.81      657.97     74.65 o 
  -3   7   7      615.73      645.53     33.58 o 
  -2   7   7      447.84      527.12     49.93 o 
  -1   7   7      335.52      353.25     31.03 o 
   0   7   7      210.66      230.54     23.63 o 
   1   7   7      535.06      532.69     31.84 o 
   2   7   7       62.32       84.52     28.06 o 
   3   7   7      164.03      158.16     50.09 o 
   4   7   7      568.01      521.58     67.87 o 
   5   7   7      337.11      287.31     60.63 o 
   6   7   7      252.61      293.14     62.46 o 
   7   7   7      357.28      347.69     90.69 o 
   8   7   7      321.73      307.88    101.60 o 
 -11   8   7       13.01       25.58     13.21 o 
 -10   8   7       69.06       23.71     12.13 o 
  -9   8   7       10.95       25.56      8.22 o 
  -8   8   7        1.60       27.52      9.68 o 
  -7   8   7       13.89       17.40      9.81 o 
  -6   8   7      121.19       69.25     27.92 o 
  -5   8   7       22.80       42.48     13.85 o 
  -4   8   7       39.80       30.36     12.41 o 
  -3   8   7        1.49        8.83      8.16 o 
  -2   8   7        0.15       17.58      7.44 o 
  -1   8   7       64.51       40.68     25.90 o 
   0   8   7       24.84       24.78      9.99 o 
   1   8   7       21.43       20.78      9.14 o 
   2   8   7        8.89       14.31     10.46 o 
   3   8   7       24.46       27.44     13.78 o 
   4   8   7        9.23        7.72      7.08 o 
   5   8   7        2.37       59.88     27.48 o 
   6   8   7        7.81       40.47     21.82 o 
  -9   9   7       43.48       43.16     14.34 o 
  -8   9   7      281.69      253.90     27.50 o 
  -7   9   7      120.84       85.05     19.04 o 
  -6   9   7      144.61       85.96     19.71 o 
  -5   9   7      233.68      230.47     29.14 o 
  -4   9   7      351.55      302.94     36.19 o 
  -3   9   7      343.55      333.25     43.00 o 
  -2   9   7      217.88      245.25     36.12 o 
  -1   9   7      308.69      249.16     35.85 o 
   0   9   7      333.66      314.00     42.90 o 
   1   9   7      555.39      528.31     60.00 o 
   2   9   7      259.70      294.08     44.14 o 
   3   9   7      209.74      154.45     44.16 o 
   4   9   7      192.47      170.14     61.21 o 
   5   9   7      226.48      143.41     71.95 o 
  -6  10   7        8.21       19.16      8.84 o 
  -5  10   7        0.76       12.41      6.41 o 
  -4  10   7        0.13       19.62      6.96 o 
  -3  10   7        0.04       25.12     14.26 o 
  -2  10   7        0.16       13.48      8.06 o 
  -1  10   7        7.04        7.53      6.62 o 
   0  10   7        9.41       16.67      6.91 o 
   1  10   7        0.15       25.96     22.90 o 
   2  10   7        0.00       18.42     10.87 o 
  -8   0   8      454.41      552.39     94.94 o 
  -7   0   8      201.94      247.67     64.87 o 
  -6   0   8      965.61     1159.24    124.34 o 
  -5   0   8      311.94      339.53     79.70 o 
  -4   0   8      853.86      854.02    136.99 o 
  -3   0   8      252.41      207.86     45.05 o 
  -2   0   8      495.07      486.84     51.13 o 
  -1   0   8      407.40      354.68     61.54 o 
   0   0   8      288.07      248.09     63.13 o 
   1   0   8      508.34      536.56     71.87 o 
   2   0   8       32.27       29.40     22.40 o 
   3   0   8     1547.79     1492.02    154.15 o 
   4   0   8      208.07      217.77     52.88 o 
   5   0   8      662.02      743.68    111.34 o 
   6   0   8      748.69      868.26    151.82 o 
   7   0   8      230.76      223.35     56.30 o 
   8   0   8      296.89      249.34     66.37 o 
   9   0   8      171.72      162.39     53.96 o 
  -9   1   8        4.75       15.57     17.07 o 
  -8   1   8        7.37       53.05     29.31 o 
  -7   1   8        2.73       17.31     10.86 o 
  -6   1   8        3.50       24.68     16.10 o 
  -5   1   8        0.00       36.54     18.22 o 
  -4   1   8        0.44       29.59     12.48 o 
  -3   1   8       34.24       33.45     10.65 o 
  -2   1   8       10.10       39.89      9.06 o 
  -1   1   8        0.07       13.40      9.79 o 
   0   1   8       11.76       52.75     20.70 o 
   1   1   8       15.94       39.48     17.14 o 
   2   1   8       14.43       28.49     22.53 o 
   3   1   8        0.76       17.50     18.32 o 
   4   1   8       33.95       58.50     26.16 o 
   5   1   8       59.22       92.07     47.84 o 
   6   1   8       10.81       22.07     26.27 o 
   7   1   8        1.75        2.36      9.64 o 
   8   1   8        0.66       30.74     23.82 o 
   9   1   8        0.33       29.51     18.06 o 
  -9   2   8      332.34      400.74     90.44 o 
  -8   2   8      122.90       52.88     28.81 o 
  -7   2   8      527.49      547.64     74.53 o 
  -6   2   8      662.23      715.99     62.06 o 
  -5   2   8      499.01      564.93     66.01 o 
  -4   2   8      768.37      786.93     48.68 o 
  -3   2   8      137.20      128.82     21.20 o 
  -2   2   8      352.37      291.54     35.71 o 
  -1   2   8      499.48      551.00     65.02 o 
   0   2   8      339.13      341.96     53.96 o 
   1   2   8      173.50      265.33     44.40 o 
   2   2   8      541.36      540.97     72.16 o 
   3   2   8     1354.70     1411.08    111.34 o 
   4   2   8      417.03      405.13     55.07 o 
   5   2   8      428.08      495.95     61.05 o 
   6   2   8      639.69      547.89     71.60 o 
   7   2   8      170.98      136.55     31.67 o 
   8   2   8       99.18      118.94     31.45 o 
   9   2   8       87.51       89.15     26.45 o 
 -10   3   8       16.44       61.79     30.65 o 
  -9   3   8       25.07       66.04     36.48 o 
  -8   3   8       56.82       44.47     26.98 o 
  -7   3   8        0.43       53.13     23.23 o 
  -6   3   8       16.82       35.81     20.82 o 
  -5   3   8       46.53       15.04     13.45 o 
  -4   3   8       23.53       25.06      9.34 o 
  -3   3   8        0.64       21.42      8.54 o 
  -2   3   8       25.74       39.41     24.82 o 
  -1   3   8       20.29       19.70      9.50 o 
   0   3   8        5.73       31.66     14.93 o 
   1   3   8       11.47       37.09     31.81 o 
   2   3   8      114.07       92.45     28.83 o 
   3   3   8       56.62       73.07     27.94 o 
   4   3   8       11.99       13.73     20.44 o 
   5   3   8       13.88       12.42      8.36 o 
   6   3   8       42.21       36.00     16.78 o 
   7   3   8        4.20       23.15     23.36 o 
   8   3   8        4.49       29.00     22.15 o 
 -11   4   8       53.17      130.91     44.39 o 
 -10   4   8       15.78       20.12     16.03 o 
  -9   4   8      232.87       65.82    112.88 o 
  -8   4   8       20.36       15.78     15.74 o 
  -7   4   8      367.11      447.88     87.32 o 
  -6   4   8      271.32      253.38     48.16 o 
  -5   4   8      425.04      491.58     37.00 o 
  -4   4   8      774.26      810.14     41.30 o 
  -3   4   8      487.77      503.51     43.78 o 
  -2   4   8      527.99      538.89     36.77 o 
  -1   4   8      383.49      405.16     58.69 o 
   0   4   8      323.98      275.80     34.87 o 
   1   4   8      282.63      289.76     47.09 o 
   3   4   8      417.35      341.02     48.58 o 
   4   4   8      291.58      264.83     38.39 o 
   5   4   8      164.50      150.41     32.62 o 
   6   4   8      387.85      477.19    108.26 o 
   7   4   8      110.99       77.03     42.97 o 
   8   4   8      133.84      161.23     65.54 o 
 -12   5   8        3.14       16.16     13.32 o 
 -11   5   8       14.33       20.42     10.78 o 
 -10   5   8        0.42        6.08      8.96 o 
  -9   5   8       67.32       34.11     15.09 o 
  -8   5   8        2.00       17.32     10.78 o 
  -7   5   8        7.25       37.50     12.36 o 
  -6   5   8        0.62       14.60     19.52 o 
  -5   5   8       20.49       17.28     12.08 o 
  -4   5   8       21.37       33.46      8.56 o 
  -3   5   8       55.34       32.08      9.95 o 
  -2   5   8        6.62       22.01      8.10 o 
  -1   5   8        3.98       20.43     15.89 o 
   0   5   8       11.05       28.82     10.45 o 
   1   5   8       49.86       31.14     11.32 o 
   2   5   8       38.82       30.00     11.87 o 
   3   5   8       26.43       29.73     20.82 o 
   4   5   8        0.56       14.24     24.07 o 
   5   5   8        4.39       25.32     25.90 o 
   6   5   8        3.51       24.82     21.32 o 
   7   5   8        0.02       16.49     19.40 o 
 -11   6   8       12.00        8.53     13.10 o 
 -10   6   8       61.75       65.14     17.78 o 
  -9   6   8      137.30      134.84     21.73 o 
  -8   6   8      101.00      108.88     39.93 o 
  -7   6   8      291.94      281.09     66.23 o 
  -6   6   8      313.22      230.57     39.22 o 
  -5   6   8      356.51      361.75     45.23 o 
  -4   6   8      437.71      397.55     26.45 o 
  -3   6   8      444.42      459.47     37.78 o 
  -2   6   8      201.23      161.07     69.41 o 
  -1   6   8      347.64      342.46     61.13 o 
   0   6   8      139.60      142.24     45.72 o 
   1   6   8      228.06      244.26     74.37 o 
   2   6   8      473.84      545.56     97.27 o 
   3   6   8      224.82      251.83     59.13 o 
   4   6   8      214.10      220.77     68.46 o 
   5   6   8      135.02      186.46     56.05 o 
   6   6   8      204.45       69.70     45.72 o 
 -10   7   8        4.76       18.44      7.57 o 
  -9   7   8       25.95       29.46     11.93 o 
  -8   7   8       18.25       26.71     18.65 o 
  -7   7   8       26.89        6.17      6.40 o 
  -6   7   8       33.20       27.70      8.90 o 
  -5   7   8       41.28       57.16     14.12 o 
  -4   7   8       28.61       27.38     15.18 o 
  -3   7   8       14.22       49.98     20.19 o 
  -2   7   8        6.91       17.77     15.03 o 
  -1   7   8       15.18       32.19     15.54 o 
   0   7   8        0.71       22.65     13.88 o 
   1   7   8       26.28       68.46     37.89 o 
   2   7   8       12.38       31.15     25.23 o 
   3   7   8        1.58       30.31     22.82 o 
   4   7   8        1.52       50.13     37.23 o 
   5   7   8        7.95       46.05     26.82 o 
  -8   8   8       67.00       58.78     16.53 o 
  -7   8   8       95.96       95.54     26.49 o 
  -6   8   8      150.13      131.96     28.26 o 
  -5   8   8      162.39      151.46     33.07 o 
  -4   8   8      168.98      170.64     52.62 o 
  -3   8   8      227.79      145.13     84.11 o 
  -2   8   8      131.53      161.72     56.30 o 
  -1   8   8      644.78      625.69     57.24 o 
   0   8   8      235.53      222.48     76.82 o 
   1   8   8       64.01       85.78     42.64 o 
   2   8   8      315.18      348.77     66.29 o 
   3   8   8      290.10      279.15     53.55 o 
  -5   9   8        1.27       22.66     10.16 o 
  -4   9   8        0.64        9.68      7.86 o 
  -3   9   8        6.19       30.20     17.92 o 
  -2   9   8        3.39       25.36      9.75 o 
  -1   9   8        1.07       10.34      9.35 o 
   0   9   8        0.15       36.31     32.15 o 
  -9   1   9       34.78       29.40     11.91 o 
  -8   1   9      165.14      120.92     57.13 o 
  -7   1   9      453.43      461.33     98.35 o 
  -6   1   9      306.57      366.50     36.18 o 
  -5   1   9      306.75      320.51     56.44 o 
  -4   1   9      391.29      367.90     61.24 o 
  -3   1   9      447.91      471.61     58.90 o 
  -2   1   9      333.12      337.14     51.45 o 
  -1   1   9      113.88       96.74     35.56 o 
   0   1   9       29.17       39.67     18.86 o 
   1   1   9      510.39      446.82     84.78 o 
   2   1   9      100.13       83.96     38.60 o 
   3   1   9      440.98      468.27     72.52 o 
   4   1   9      307.49      265.58    103.85 o 
   5   1   9      186.16      211.91     40.35 o 
   6   1   9      208.49      234.25     37.29 o 
  -9   2   9        2.41       30.06     31.31 o 
  -8   2   9       31.78       34.89     21.90 o 
  -7   2   9        0.01        5.41     20.90 o 
  -6   2   9        0.80       33.18     12.39 o 
  -5   2   9        5.33        6.88      8.06 o 
  -4   2   9        1.31       17.26     14.28 o 
  -3   2   9        9.39       15.66      9.96 o 
  -2   2   9        0.75       25.92     26.40 o 
  -1   2   9       24.26       45.38     17.92 o 
   0   2   9       28.41       45.11     15.93 o 
   1   2   9      191.57      106.92     65.42 o 
   2   2   9        1.81       38.86     17.62 o 
   3   2   9        0.87       10.56      9.87 o 
   4   2   9        0.00       28.67     13.85 o 
   5   2   9        0.33       11.41     12.87 o 
   6   2   9        1.79       29.24     17.63 o 
 -10   3   9       52.37       46.14     37.48 o 
  -9   3   9      123.30       67.12     43.22 o 
  -8   3   9       81.95       32.15     26.82 o 
  -7   3   9      243.45      147.99     53.22 o 
  -6   3   9      127.15       98.12     24.22 o 
  -5   3   9      206.47      172.01     45.61 o 
  -4   3   9      145.88      160.61     57.00 o 
  -3   3   9      219.62      181.44     40.97 o 
  -2   3   9      393.62      401.98     56.68 o 
  -1   3   9       91.39       49.67     16.81 o 
   0   3   9      678.70      712.06    172.51 o 
   1   3   9      592.20      549.75     57.19 o 
   2   3   9      391.93      338.65     57.98 o 
   3   3   9      175.79      221.38     31.23 o 
   4   3   9      328.97      244.28     82.86 o 
   5   3   9      196.62      126.06     24.21 o 
   6   3   9       90.95      155.23     55.96 o 
 -10   4   9        0.07       51.38     36.56 o 
  -9   4   9       15.37       28.15     24.32 o 
  -8   4   9       12.08       15.03     14.99 o 
  -7   4   9        1.44       15.82     12.00 o 
  -6   4   9        0.55       24.37     42.01 o 
  -5   4   9        2.57        6.59      9.58 o 
  -4   4   9        4.90       63.21     27.32 o 
  -3   4   9       25.25       14.55     17.49 o 
  -2   4   9        4.19       32.05     15.05 o 
  -1   4   9       28.03        7.96     33.56 o 
   0   4   9        8.74        8.47      7.58 o 
   1   4   9       44.08       37.74     13.16 o 
   2   4   9       16.36       21.72     22.03 o 
   3   4   9       37.95       31.90     13.07 o 
   4   4   9        0.06       17.57     23.23 o 
   5   4   9        1.37        7.58     22.65 o 
  -9   5   9      126.14       29.12     38.31 o 
  -8   5   9      118.15       34.63     66.04 o 
  -7   5   9      115.51       66.52     39.47 o 
  -6   5   9      177.58      100.25     29.22 o 
  -5   5   9      284.95      187.24     68.25 o 
  -4   5   9      115.30       68.54     31.98 o 
  -3   5   9      103.38       58.54     37.23 o 
  -2   5   9      276.96      228.77     96.77 o 
  -1   5   9      146.71      154.90     66.54 o 
   1   5   9      283.05      269.24     91.77 o 
   2   5   9      172.14      206.36     53.96 o 
   3   5   9      146.27       95.02     59.96 o 
   4   5   9      118.72      116.26     51.88 o 
  -8   6   9        0.61       15.55      7.93 o 
  -7   6   9       22.08        2.38      5.21 o 
  -6   6   9        4.41       23.58     10.30 o 
  -5   6   9        0.01       37.93     22.28 o 
  -4   6   9        0.15        7.66     15.74 o 
  -3   6   9        5.61       38.22     27.57 o 
  -2   6   9       15.76       36.89     25.73 o 
  -1   6   9       10.31       30.73     36.39 o 
   0   6   9        5.23       12.41     18.07 o 
   1   6   9        0.32        3.33     28.98 o 
   2   6   9        0.35       43.97     30.81 o 
   3   6   9        6.77       48.55     31.31 o 
  -5   7   9      113.96       45.37     19.23 o 
  -4   7   9       60.49       40.06     23.15 o 
  -3   7   9      204.41      283.40     74.03 o 
  -2   7   9      155.03       77.62     47.97 o 
  -1   7   9       76.24       92.19     33.98 o 
   0   7   9      242.94      180.22     56.96 o 
  -8   0  10       99.81      172.30     41.56 o 
  -7   0  10      153.09       86.44     36.81 o 
  -6   0  10      132.63      123.92     32.40 o 
  -5   0  10      301.35      240.09     58.71 o 
  -4   0  10      174.23      155.31     39.64 o 
  -3   0  10      245.18      246.26     52.97 o 
  -2   0  10       25.60       41.31     17.24 o 
  -1   0  10       86.96      115.51     28.31 o 
   0   0  10      410.49      429.38     96.77 o 
   1   0  10      150.67      202.78     66.54 o 
   2   0  10      115.16      161.73     52.88 o 
   3   0  10      163.01      137.24     40.22 o 
  -8   1  10        0.08      101.93     61.88 o 
  -7   1  10        0.07       38.64     14.07 o 
  -6   1  10        0.29       44.24     16.38 o 
  -5   1  10        0.14       12.48     14.00 o 
  -4   1  10        3.52       50.90     22.03 o 
  -3   1  10        0.02       31.90     12.86 o 
  -2   1  10       17.91       51.76     20.61 o 
  -1   1  10       76.37       42.00     13.95 o 
   0   1  10        1.28       24.93     42.14 o 
   1   1  10        6.99       15.93     15.70 o 
   2   1  10        0.68       51.58     21.71 o 
  -8   2  10       74.79       38.72     35.64 o 
  -7   2  10      138.89       90.11     40.14 o 
  -6   2  10       56.23       39.64     40.35 o 
  -5   2  10      180.51      160.95     30.70 o 
  -4   2  10      114.85      129.31     23.03 o 
  -3   2  10      105.10      130.89     25.23 o 
  -2   2  10       90.18      108.35     34.11 o 
  -1   2  10      215.35      164.73     60.63 o 
   0   2  10      466.22      475.52     70.79 o 
   1   2  10       56.60       62.41     28.40 o 
   2   2  10      277.74      202.78     39.30 o 
  -7   3  10        1.34        3.75     12.08 o 
  -6   3  10       24.54       49.30     34.89 o 
  -5   3  10        0.57       91.94     45.30 o 
  -4   3  10        8.87       44.67     19.70 o 
  -3   3  10        2.31        9.75      6.62 o 
  -2   3  10        3.59        0.00      6.27 o 
  -1   3  10       37.99       56.32     35.27 o 
   0   3  10       11.39       46.11     16.23 o 
   1   3  10        8.15       24.66     14.77 o 
  -5   4  10       44.46       46.39     26.32 o 
  -4   4  10       92.36      135.24     42.47 o 
  -3   4  10       68.92       55.03     22.58 o 
  -2   4  10      197.41       90.27     50.55 o 
  -1   4  10      249.09      248.25     68.04 o 
   0   4  10      187.80      179.55     64.12 o
                                                 
